# Supplementary material for: Dynamic changes in the proximitome of neutral sphingomyelinase-2 (nSMase2) in TNFα stimulated Jurkat cells
Source: Front Immunol. 2024 Jul 9;15:1435701. doi: 10.3389/fimmu.2024.1435701 (PMC11263205; doi:10.3389/fimmu.2024.1435701)
Supplement: Supplementary file 1 [file Table_1.xlsx]

## Sheet: all
Description	protein_name	# Peptides (by Search Engine): Sequest HT	Log2FC nSMase2-APEX2_1min	Log2FC nSMase2-APEX2_2min	Log2FC nSMase2-APEX2_5min	Log2FC H639A-APEX2_1min	Log2FC H639A-APEX2_2min	Log2FC H639A-APEX2_5min	p value nSMase2-APEX2_1min	p value nSMase2-APEX2_2min	p value nSMase2-APEX2_5min	p value H639A-APEX2_1min	p value H639A-APEX2_2min	p value H639A-APEX2_5min
Zinc finger protein 8 OS=Homo sapiens OX=9606 GN=ZNF8 PE=1 SV=2	ZNF8	6	-0.133933	1.45657	3.19093	-0.206167	-1.75657	0.475933	0.587475	0.686677	0.386572	0.761481	0.180918	0.758842
Histone H2A type 2-B OS=Homo sapiens OX=9606 GN=H2AC21 PE=1 SV=3	H2AC21	7	0.396533	1.12633	2.78413	-1.43393	-2.29553	-1.74977	0.851064	0.492347	0.346297	0.145994	0.0621613	0.396601
Bromodomain-containing protein 4 (Fragment) OS=Homo sapiens OX=9606 GN=BRD4 PE=1 SV=1	BRD4	4	1.45723	2.10503	2.7838	1.73307	0.389667	1.09692	0.0616467	0.00683983	0.0416726	0.224341	0.170152	0.365984
Filamin A-interacting protein 1-like OS=Homo sapiens OX=9606 GN=FILIP1L PE=1 SV=2	FILIP1L	2	1.3132	1.7569	2.67183	0.584467	-0.7428	-0.793317	0.0541605	0.170896	0.104617	0.220547	0.0303341	0.592565
Dystroglycan OS=Homo sapiens OX=9606 GN=DAG1 PE=1 SV=2	DAG1	5	-0.2546	-2.35723	2.4796	1.2717	-1.84757	-3.39993	0.505867	0.107605	0.207217	0.0494503	0.0410264	0.14828
Core histone macro-H2A.1 OS=Homo sapiens OX=9606 GN=MACROH2A1 PE=1 SV=4	MACROH2A1	7	-0.9203	1.60373	2.4685	0.2359	-1.93663	-0.939617	0.647398	0.566287	0.301051	0.497349	0.0388989	0.321845
Triokinase/FMN cyclase OS=Homo sapiens OX=9606 GN=TKFC PE=1 SV=2	TKFC	7	1.43477	1.5074	2.44783	0.641933	0.220233	0.675717	0.00760133	0.00766787	0.0591971	0.154323	0.808108	0.107754
UBX domain-containing protein 6 OS=Homo sapiens OX=9606 GN=UBXN6 PE=1 SV=1	UBXN6	3	3.3095	0.659567	2.34683	2.75173	-0.513033	0.428433	0.060305	0.571696	0.347043	0.0249006	0.478871	0.646541
Heat shock 70 kDa protein 14 OS=Homo sapiens OX=9606 GN=HSPA14 PE=1 SV=1	HSPA14	5	1.2479	0.7869	2.32053	1.04193	0.175067	-1.41927	0.136318	0.156516	0.106842	0.101567	0.507274	0.026009
Checkpoint protein HUS1 OS=Homo sapiens OX=9606 GN=HUS1 PE=1 SV=1	HUS1	2	1.73407	1.95327	2.30313	1.08437	-0.405767	-0.230983	0.0686101	0.290232	0.109864	0.0502471	0.724469	0.421728
Glutamate-rich protein 5 OS=Homo sapiens OX=9606 GN=ERICH5 PE=1 SV=1	ERICH5	3	-0.145167	-1.61343	2.299	-0.542233	0.2897	-0.770383	0.718303	0.291556	0.624365	0.265392	0.791123	0.278117
PAN2-PAN3 deadenylation complex catalytic subunit PAN2 OS=Homo sapiens OX=9606 GN=PAN2 PE=1 SV=3	PAN2	6	1.23337	-0.2061	2.26603	1.46967	-1.4747	0.519017	0.27922	0.831619	0.272469	0.0162754	0.0403752	0.612733
Transmembrane protein 68 (Fragment) OS=Homo sapiens OX=9606 GN=TMEM68 PE=1 SV=1	TMEM68	2	1.1828	3.1994	2.26393	1.0686	1.01763	0.864	0.431967	0.00733773	0.0696645	0.00684931	0.146958	0.79161
Claspin OS=Homo sapiens OX=9606 GN=CLSPN PE=1 SV=3	CLSPN	19	1.3245	0.8525	2.22233	-0.0810667	-1.94273	-2.14543	0.167206	0.630801	0.365593	0.598196	0.129829	0.273009
Histone H2B type 1-L OS=Homo sapiens OX=9606 GN=H2BC13 PE=1 SV=3	H2BC13	9	0.751733	0.976033	2.19713	-1.30937	-2.29307	-2.81137	0.582538	0.333892	0.350266	0.0526057	0.0424184	0.258632
Histone H2A OS=Homo sapiens OX=9606 GN=hCG_2039566 PE=3 SV=1	hCG_2039566	9	0.315533	1.0399	2.1849	-0.585833	-1.401	-1.07955	0.934705	0.450219	0.37622	0.442255	0.074689	0.447199
Mitogen-activated protein kinase kinase kinase 2 OS=Homo sapiens OX=9606 GN=MAP3K2 PE=1 SV=2	MAP3K2	4	0.461	0.398033	2.18473	2.36713	0.2266	0.607417	0.371964	0.123318	0.148127	0.0923663	0.872585	0.520931
Histone H2AX OS=Homo sapiens OX=9606 GN=H2AX PE=1 SV=2	H2AX	6	0.380233	1.00263	2.13767	-0.371933	-1.14233	-0.64685	0.99429	0.407378	0.321379	0.751014	0.11806	0.496619
T-cell acute lymphocytic leukemia protein 1 OS=Homo sapiens OX=9606 GN=TAL1 PE=1 SV=2	TAL1	2	0.5627	0.482967	2.11293	0.569333	0.457033	-0.570083	0.391009	0.59065	0.0992687	0.411253	0.307639	0.660341
Spastin OS=Homo sapiens OX=9606 GN=SPAST PE=1 SV=1	SPAST	3	1.05267	1.3637	2.08813	-0.5219	0.147667	0.890317	0.00593389	0.279359	0.200874	0.386481	0.687667	0.564852
Bromodomain-containing protein 2 (Fragment) OS=Homo sapiens OX=9606 GN=BRD2 PE=1 SV=1	BRD2	2	0.554333	1.95087	2.07287	0.6161	0.282933	0.666117	0.931152	0.0431573	0.274414	0.335243	0.977068	0.99742
Transformer-2 protein homolog alpha OS=Homo sapiens OX=9606 GN=TRA2A PE=1 SV=1	TRA2A	3	1.37197	1.07297	2.03897	0.4548	-0.0281667	0.508883	0.0660005	0.188934	0.116219	0.209688	0.93948	0.874946
Aprataxin OS=Homo sapiens OX=9606 GN=APTX PE=1 SV=2	APTX	3	1.82543	2.29497	2.0166	0.6969	-0.297933	-0.5483	0.000473678	0.128483	0.00217615	0.19474	0.354431	0.585446
Serine/arginine-rich splicing factor 2 (Fragment) OS=Homo sapiens OX=9606 GN=SRSF2 PE=1 SV=8	SRSF2	4	2.16487	1.37753	1.98617	1.24143	0.527633	0.147733	0.112843	0.00870859	0.122898	0.0800452	0.371748	0.831728
Interferon regulatory factor 2-binding protein 1 OS=Homo sapiens OX=9606 GN=IRF2BP1 PE=1 SV=1	IRF2BP1	9	2.06797	1.6194	1.9778	0.1247	0.293933	-0.520267	0.0661513	0.211742	0.0448845	0.969988	0.668701	0.605626
Glutaminase OS=Homo sapiens OX=9606 GN=GLS PE=1 SV=1	GLS	3	2.06107	1.94513	1.9438	1.83727	0.8837	-0.0906	0.0521695	0.0255528	0.00540897	0.271731	0.274503	0.691532
Histone H4 OS=Homo sapiens OX=9606 GN=H4C1 PE=1 SV=2	H4C1	10	0.0633	0.775633	1.93827	-0.307233	-1.13107	-0.812483	0.662386	0.582609	0.371824	0.68787	0.135146	0.511628
Armadillo repeat-containing protein 5 OS=Homo sapiens OX=9606 GN=ARMC5 PE=1 SV=1	ARMC5	4	1.3042	1.10103	1.8883	1.462	-0.5951	1.26123	0.238454	0.356466	0.15407	0.906108	0.233219	0.466029
Calcium/calmodulin-dependent protein kinase type 1D OS=Homo sapiens OX=9606 GN=CAMK1D PE=1 SV=1	CAMK1D	4	-0.378333	0.733933	1.8552	-0.313467	-0.0672333	-1.00355	0.79091	0.188333	0.0337151	0.529749	0.677861	0.195734
Thioredoxin domain-containing protein 9 (Fragment) OS=Homo sapiens OX=9606 GN=TXNDC9 PE=1 SV=1	TXNDC9	2	1.4854	0.474133	1.83117	1.25863	-0.721967	0.0569167	0.0453811	0.402026	0.00323035	0.0484453	0.0800497	0.849511
Diphosphoinositol polyphosphate phosphohydrolase 2 OS=Homo sapiens OX=9606 GN=NUDT4 PE=1 SV=2	NUDT4	5	0.968433	1.58803	1.81943	0.403833	0.0978	0.654917	0.0036224	0.0243648	0.0104425	0.29641	0.375722	0.298863
Inactive ubiquitin carboxyl-terminal hydrolase 54 OS=Homo sapiens OX=9606 GN=USP54 PE=1 SV=4	USP54	4	1.06673	0.598267	1.8188	0.728633	-0.855967	0.04635	0.197779	0.330684	0.0030156	0.268196	0.424033	0.902345
DNA repair protein XRCC1 OS=Homo sapiens OX=9606 GN=XRCC1 PE=1 SV=2	XRCC1	3	0.7756	2.73223	1.80573	-0.0184	-0.770933	2.30272	0.833105	0.234156	0.20882	0.879637	0.709545	0.00952178
Immunoglobulin lambda-like polypeptide 5 OS=Homo sapiens OX=9606 GN=IGLL5 PE=1 SV=1	IGLL5	2	0.665467	0.624633	1.7525	-0.0105333	-1.11723	0.0863667	0.457609	0.269207	0.237176	0.516844	0.390357	0.663862
Ankyrin repeat domain-containing protein 50 OS=Homo sapiens OX=9606 GN=ANKRD50 PE=1 SV=4	ANKRD50	4	-0.0551	-0.0963	1.7472	1.19093	0.8936	1.53842	0.811733	0.925237	0.270936	0.215633	0.298486	0.293354
Zinc finger FYVE domain-containing protein 9 OS=Homo sapiens OX=9606 GN=ZFYVE9 PE=1 SV=2	ZFYVE9	4	-0.0302667	-1.23407	1.7166	0.448033	-0.1088	-1.08535	0.883167	0.381317	0.251506	0.529144	0.781769	0.255862
X-ray repair cross-complementing protein 6 OS=Homo sapiens OX=9606 GN=XRCC6 PE=1 SV=2	XRCC6	27	2.27483	2.0697	1.70353	1.28777	-0.411267	0.0272667	0.00496025	0.132822	0.247911	0.00638537	0.255768	0.831823
Ubiquitin-conjugating enzyme E2 E2 (Fragment) OS=Homo sapiens OX=9606 GN=UBE2E2 PE=1 SV=1	UBE2E2	3	1.43937	1.72423	1.70203	0.7755	0.324933	0.40715	0.0228769	0.00164107	0.018941	0.114341	0.531666	0.6199
Protein Mis18-beta OS=Homo sapiens OX=9606 GN=OIP5 PE=1 SV=2	OIP5	5	0.3199	0.2088	1.70113	1.566	-0.731433	-0.878383	0.899659	0.638891	0.18657	0.209048	0.753047	0.519819
BEN domain-containing protein 3 OS=Homo sapiens OX=9606 GN=BEND3 PE=1 SV=1	BEND3	4	1.85467	-0.301133	1.6717	1.38703	-1.904	-1.75848	0.00341613	0.924034	0.160894	0.665669	0.0351161	0.104453
60S acidic ribosomal protein P1 OS=Homo sapiens OX=9606 GN=RPLP1 PE=1 SV=1	RPLP1	2	1.77913	-0.116167	1.6632	0.3612	-0.5748	-2.3624	0.395388	0.844967	0.680253	0.400174	0.735792	0.307682
Myosin-7 OS=Homo sapiens OX=9606 GN=MYH7 PE=1 SV=5	MYH7	14	1.28767	1.5977	1.64313	1.35043	-0.640533	-0.884333	0.01299	0.219925	0.0866511	0.00191213	0.252183	0.44092
Ras-related protein Rap-1A OS=Homo sapiens OX=9606 GN=RAP1A PE=1 SV=1	RAP1A	5	0.965833	0.501833	1.643	0.281467	-1.3874	-1.05803	0.15943	0.349813	0.0462898	0.646047	0.0569525	0.133726
GrpE protein homolog 1, mitochondrial OS=Homo sapiens OX=9606 GN=GRPEL1 PE=1 SV=2	GRPEL1	4	1.9823	1.68057	1.6293	0.632567	0.0480333	-0.00553333	0.023981	0.0368122	0.0151495	0.169418	0.999094	0.888893
Myb-binding protein 1A OS=Homo sapiens OX=9606 GN=MYBBP1A PE=1 SV=2	MYBBP1A	53	0.245167	0.653733	1.62827	0.259233	-1.07963	-1.11503	0.896163	0.50188	0.341216	0.849622	0.0358461	0.469331
Myeloid differentiation primary response protein MyD88 OS=Homo sapiens OX=9606 GN=MYD88 PE=1 SV=1	MYD88	4	1.16433	1.58827	1.62447	-0.151767	-0.392533	-0.315483	0.121617	0.0371021	0.00259708	0.619316	0.194316	0.5054
Rho GTPase-activating protein 1 OS=Homo sapiens OX=9606 GN=ARHGAP1 PE=1 SV=1	ARHGAP1	6	1.49323	1.23707	1.62087	1.22977	-0.106833	-0.361333	0.0287582	0.197702	0.0491005	0.0113704	0.634486	0.305949
Histone H2B type 2-F OS=Homo sapiens OX=9606 GN=H2BC18 PE=1 SV=3	H2BC18	9	0.807067	1.0746	1.61907	0.0494	-0.926067	-1.07983	0.508794	0.277026	0.347292	0.959903	0.138327	0.475918
Heterogeneous nuclear ribonucleoprotein L (Fragment) OS=Homo sapiens OX=9606 GN=HNRNPL PE=1 SV=1	HNRNPL	10	3.26047	-1.75443	1.61877	2.23513	0.346033	-1.9396	0.0323187	0.995103	0.447149	0.0709721	0.573029	0.514163
YTH domain-containing family protein 1 OS=Homo sapiens OX=9606 GN=YTHDF1 PE=1 SV=1	YTHDF1	11	0.583567	1.60563	1.61077	0.209	-0.140933	0.0660667	0.152441	0.0259264	0.0909402	0.455361	0.604017	0.928103
Ubiquitinyl hydrolase 1 OS=Homo sapiens OX=9606 GN=TNFAIP3 PE=1 SV=1	TNFAIP3	2	1.02037	0.901433	1.6107	1.16927	0.804333	1.47358	0.436982	0.491998	0.214929	0.213664	0.217236	0.203537
UPF0489 protein C5orf22 OS=Homo sapiens OX=9606 GN=C5orf22 PE=1 SV=2	C5orf22	2	-0.7032	1.35147	1.60317	2.0477	0.426033	-0.544583	0.805765	0.308666	0.166304	0.0269128	0.468466	0.253148
Inactive tyrosine-protein kinase 7 OS=Homo sapiens OX=9606 GN=PTK7 PE=1 SV=2	PTK7	4	0.486967	0.748567	1.59523	1.3112	-1.31443	-1.72908	0.897716	0.403963	0.304624	0.0995215	0.589238	0.316714
Protein capicua homolog OS=Homo sapiens OX=9606 GN=CIC PE=1 SV=1	CIC	2	1.46453	0.299567	1.5876	0.976133	-0.884833	-0.859017	0.139807	0.594875	0.161592	0.343007	0.713137	0.495522
Serine/threonine-protein phosphatase 2B catalytic subunit gamma isoform OS=Homo sapiens OX=9606 GN=PPP3CC PE=1 SV=3	PPP3CC	5	2.33827	-0.0245333	1.58513	1.54013	0.234667	0.0481333	0.0268092	0.696789	0.255273	0.827584	0.713155	0.846246
Pantothenate kinase 1 OS=Homo sapiens OX=9606 GN=PANK1 PE=1 SV=2	PANK1	2	0.361267	-0.426767	1.5841	0.3345	0.129733	0.9036	0.558282	0.491829	0.110846	0.815148	0.715002	0.423886
CUE domain-containing protein 2 OS=Homo sapiens OX=9606 GN=CUEDC2 PE=1 SV=1	CUEDC2	2	-0.0852667	0.156133	1.58127	-0.1345	-0.721	-1.1464	0.597142	0.952379	0.178713	0.579379	0.408315	0.206362
Rootletin (Fragment) OS=Homo sapiens OX=9606 GN=CROCC PE=1 SV=2	CROCC	3	2.95237	2.84903	1.57723	0.4492	0.241433	0.125867	0.0918403	0.0922992	0.147554	0.441555	0.575065	0.969828
CCA tRNA nucleotidyltransferase 1, mitochondrial OS=Homo sapiens OX=9606 GN=TRNT1 PE=1 SV=2	TRNT1	12	1.48607	1.6037	1.5698	0.824867	-0.199367	-0.303083	4.0403e-06	0.0579566	0.0254833	0.0290248	0.586683	0.784172
U4/U6.U5 tri-snRNP-associated protein 2 OS=Homo sapiens OX=9606 GN=USP39 PE=1 SV=2	USP39	2	1.7724	1.1274	1.56887	0.537833	0.0136	-0.1679	0.0137333	0.16105	0.0550062	0.129405	0.910747	0.68353
Damage-control phosphatase ARMT1 OS=Homo sapiens OX=9606 GN=ARMT1 PE=1 SV=1	ARMT1	3	1.83423	1.22887	1.56713	0.762767	-0.660467	-1.01493	0.0109188	0.207612	0.129554	0.118564	0.0435485	0.23759
Serine/threonine-protein phosphatase 2A 56 kDa regulatory subunit alpha isoform OS=Homo sapiens OX=9606 GN=PPP2R5A PE=1 SV=1	PPP2R5A	5	0.6592	1.01467	1.5671	-0.3747	-0.137833	-0.8404	0.0397509	0.0873744	0.0317468	0.535503	0.661432	0.113673
Syntaxin-binding protein 2 OS=Homo sapiens OX=9606 GN=STXBP2 PE=1 SV=2	STXBP2	4	0.7387	0.567767	1.55797	0.723233	0.363533	0.40595	0.133747	0.233696	0.0189746	0.33525	0.40718	0.602575
E3 ubiquitin-protein ligase ARIH2 OS=Homo sapiens OX=9606 GN=ARIH2 PE=1 SV=1	ARIH2	4	0.444767	0.6681	1.55437	0.487567	-0.399867	-0.79995	0.450055	0.0974402	0.0630278	0.158266	0.564293	0.292727
NADH dehydrogenase [ubiquinone] iron-sulfur protein 3, mitochondrial OS=Homo sapiens OX=9606 GN=NDUFS3 PE=1 SV=1	NDUFS3	2	1.7432	1.34653	1.55213	2.08327	1.6048	-0.694367	0.111761	0.351482	0.293629	0.0504525	0.034169	0.459039
Glycerol-3-phosphate acyltransferase 3 OS=Homo sapiens OX=9606 GN=GPAT3 PE=1 SV=2	GPAT3	2	-1.18963	0.618967	1.541	-0.0990667	-0.1555	0.476583	0.234604	0.502249	0.0844866	0.639231	0.538766	0.537931
T-complex protein 1 subunit zeta-2 OS=Homo sapiens OX=9606 GN=CCT6B PE=1 SV=5	CCT6B	6	2.7363	1.00457	1.53977	0.5224	-0.131267	-0.761783	0.0035383	0.19067	0.0465266	0.373629	0.561668	0.461471
Trinucleotide repeat-containing gene 6B protein (Fragment) OS=Homo sapiens OX=9606 GN=TNRC6B PE=1 SV=1	TNRC6B	28	1.0008	-1.01963	1.53747	-0.855233	0.324167	-1.78743	0.449152	0.160915	0.212508	0.655683	0.77722	0.112232
Sperm-associated antigen 5 OS=Homo sapiens OX=9606 GN=SPAG5 PE=1 SV=2	SPAG5	33	0.746633	0.5881	1.53407	-0.0321333	-0.9811	-1.3504	0.136501	0.442751	0.237505	0.74926	0.178117	0.173487
Vacuolar protein-sorting-associated protein 36 OS=Homo sapiens OX=9606 GN=VPS36 PE=1 SV=1	VPS36	5	0.774667	0.518333	1.5302	0.1526	-0.860567	-0.485867	0.186898	0.35304	0.244546	0.713213	0.222626	0.464345
Arylamine N-acetyltransferase 1 OS=Homo sapiens OX=9606 GN=NAT1 PE=1 SV=2	NAT1	2	1.6434	1.09783	1.52873	0.454833	-0.8159	0.08975	0.0617375	0.012197	0.00143856	0.629839	0.367977	0.998713
Crossover junction endonuclease EME1 OS=Homo sapiens OX=9606 GN=EME1 PE=1 SV=2	EME1	4	1.2252	1.08617	1.52767	0.6093	-1.00807	-0.547967	0.29748	0.309584	0.435958	0.344572	0.137006	0.491558
Protein disulfide-isomerase A6 OS=Homo sapiens OX=9606 GN=PDIA6 PE=1 SV=1	PDIA6	13	1.75933	1.47447	1.52383	1.01633	0.187833	0.0715	0.00297196	0.0916872	0.0472594	0.0178796	0.479654	0.866167
Histone HIST2H3PS2 OS=Homo sapiens OX=9606 GN=H3-2 PE=1 SV=1	H3-2	6	0.414533	0.9321	1.52017	-0.7077	-1.12183	-0.692533	0.96999	0.375609	0.34092	0.255102	0.0779921	0.447437
Immunoglobulin heavy constant gamma 2 (Fragment) OS=Homo sapiens OX=9606 GN=IGHG2 PE=1 SV=1	IGHG2	3	0.7785	0.130833	1.50533	0.760133	-1.74097	0.398867	0.706266	0.554417	0.429871	0.330774	0.0768049	0.97779
Hypoxia up-regulated protein 1 OS=Homo sapiens OX=9606 GN=HYOU1 PE=1 SV=1	HYOU1	31	1.29693	1.54967	1.50247	0.991867	0.2895	-0.0276	0.037406	0.00776918	0.000630516	0.0423935	0.118722	0.938574
Neuron navigator 1 OS=Homo sapiens OX=9606 GN=NAV1 PE=1 SV=1	NAV1	5	0.597967	-0.221167	1.49707	1.41233	-1.04813	-0.979083	0.789028	0.809963	0.372611	0.090034	0.268062	0.872034
Tropomodulin-3 OS=Homo sapiens OX=9606 GN=TMOD3 PE=1 SV=1	TMOD3	13	0.0874	0.0908667	1.49633	1.1615	-0.225033	0.197533	0.864695	0.678737	0.0872613	0.00878054	0.415213	0.929541
Pumilio homolog 2 OS=Homo sapiens OX=9606 GN=PUM2 PE=1 SV=1	PUM2	9	0.150867	-0.1658	1.49203	-1.36773	-1.0083	-1.49222	0.908016	0.796728	0.402477	0.302705	0.510529	0.439483
U6 snRNA-associated Sm-like protein LSm8 OS=Homo sapiens OX=9606 GN=LSM8 PE=1 SV=1	LSM8	2	2.07183	0.5668	1.4848	-0.000633333	1.7672	2.09477	0.0354296	0.442963	0.432852	0.731684	0.207192	0.359964
Chromobox protein homolog 6 OS=Homo sapiens OX=9606 GN=CBX6 PE=1 SV=1	CBX6	4	0.9928	1.23497	1.48363	0.156033	0.0988667	1.77398	0.188264	0.371149	0.189255	0.816614	0.789282	0.369988
RAB11-binding protein RELCH OS=Homo sapiens OX=9606 GN=RELCH PE=1 SV=2	RELCH	5	0.881167	0.8791	1.47833	0.2571	-0.1637	-0.328267	0.436226	0.296859	0.147985	0.469655	0.620811	0.98581
ATPase GET3 OS=Homo sapiens OX=9606 GN=GET3 PE=1 SV=2	GET3	2	1.10343	0.792067	1.47743	-0.3039	-0.4404	0.0634667	0.265238	0.07216	0.0376455	0.506349	0.895589	0.927319
Uveal autoantigen with coiled-coil domains and ankyrin repeats OS=Homo sapiens OX=9606 GN=UACA PE=1 SV=1	UACA	4	-0.343633	0.0947	1.4768	0.6942	-1.44863	0.2952	0.614028	0.883547	0.225268	0.484065	0.388169	0.807951
Host cell factor 2 OS=Homo sapiens OX=9606 GN=HCFC2 PE=1 SV=1	HCFC2	4	0.3383	1.23833	1.47483	0.9533	-0.280933	0.0525833	0.433189	0.150954	0.291888	0.486338	0.467367	0.849229
Digestive organ expansion factor homolog OS=Homo sapiens OX=9606 GN=DIEXF PE=1 SV=2	DIEXF	2	2.92743	1.76653	1.46697	-0.522733	-1.54767	-1.38698	0.148176	0.173057	0.309597	0.870229	0.057447	0.61947
Protein KTI12 homolog OS=Homo sapiens OX=9606 GN=KTI12 PE=1 SV=1	KTI12	4	1.17397	1.4148	1.4657	0.555233	-0.2532	0.338467	0.00198048	0.0698953	0.0281919	0.0220112	0.237158	0.65562
CDK2-associated and cullin domain-containing protein 1 OS=Homo sapiens OX=9606 GN=CACUL1 PE=1 SV=1	CACUL1	2	0.7305	1.12583	1.46393	0.722967	-0.3047	-0.75855	0.0834154	0.0124121	0.152353	0.243122	0.441937	0.178982
Cadherin-2 OS=Homo sapiens OX=9606 GN=CDH2 PE=1 SV=4	CDH2	4	-0.0333333	0.535033	1.45737	0.717367	-0.956333	-1.4602	0.672157	0.518106	0.258023	0.421613	0.302484	0.210908
CDK5 regulatory subunit-associated protein 3 OS=Homo sapiens OX=9606 GN=CDK5RAP3 PE=1 SV=2	CDK5RAP3	5	0.856133	1.40193	1.4514	1.5872	-0.210867	-0.722933	0.00629099	0.0174539	0.127765	0.133073	0.530596	0.326532
N-acylneuraminate-9-phosphatase OS=Homo sapiens OX=9606 GN=NANP PE=1 SV=1	NANP	2	0.3509	-0.556167	1.44667	0.282033	-0.649367	0.126617	0.805374	0.168578	0.115571	0.69024	0.313856	0.952972
Acetyl-CoA acetyltransferase, mitochondrial OS=Homo sapiens OX=9606 GN=ACAT1 PE=1 SV=1	ACAT1	8	1.7202	1.74353	1.43963	0.691567	-0.142533	-0.320467	0.0115836	0.0382166	0.0214617	0.0176804	0.549876	0.510859
Core-binding factor subunit beta (Fragment) OS=Homo sapiens OX=9606 GN=CBFB PE=1 SV=1	CBFB	3	0.329633	1.05157	1.43953	-0.4452	0.4263	0.500733	0.493291	0.107736	0.221608	0.35595	0.369417	0.606177
Poly(A) polymerase alpha OS=Homo sapiens OX=9606 GN=PAPOLA PE=1 SV=4	PAPOLA	2	1.17853	0.1272	1.43877	1.04327	-0.3484	-0.738983	0.156976	0.637482	0.123637	0.107187	0.419027	0.431653
Interferon-induced, double-stranded RNA-activated protein kinase OS=Homo sapiens OX=9606 GN=EIF2AK2 PE=1 SV=2	EIF2AK2	14	1.72837	0.962733	1.4342	0.990967	-0.594	-0.3867	0.0277213	0.200473	0.0721833	0.0651319	0.0575076	0.93064
WD repeat and HMG-box DNA-binding protein 1 OS=Homo sapiens OX=9606 GN=WDHD1 PE=1 SV=1	WDHD1	19	0.7122	0.8	1.4211	0.4956	0.0851333	-0.14605	0.124965	0.0189454	0.0483513	0.0200727	0.576914	0.631122
GDP-L-fucose synthase OS=Homo sapiens OX=9606 GN=GFUS PE=1 SV=1	GFUS	2	2.3799	2.29463	1.41367	0.707467	-0.3599	-0.538483	0.011087	0.0220396	0.114782	0.26263	0.0748213	0.370812
Programmed cell death protein 10 (Fragment) OS=Homo sapiens OX=9606 GN=PDCD10 PE=1 SV=1	PDCD10	3	1.47443	1.64437	1.4001	0.8306	-0.339167	0.300283	0.0278505	0.0147365	0.206457	0.389348	0.848969	0.443441
Threonine--tRNA ligase, mitochondrial OS=Homo sapiens OX=9606 GN=TARS2 PE=1 SV=1	TARS2	5	0.265233	0.511367	1.39593	1.3642	-0.7559	-1.6726	0.650341	0.201592	0.339817	0.0592629	0.243741	0.635424
KH domain-containing, RNA-binding, signal transduction-associated protein 1 OS=Homo sapiens OX=9606 GN=KHDRBS1 PE=1 SV=1	KHDRBS1	8	1.15453	0.274667	1.39387	0.868033	0.0450333	-0.564533	0.118303	0.608067	0.345452	0.14466	0.767767	0.615117
Ras-related protein Rab-33B OS=Homo sapiens OX=9606 GN=RAB33B PE=1 SV=1	RAB33B	2	1.4354	0.2991	1.38657	0.480033	0.3426	0.156467	0.0467391	0.712977	0.11352	0.197515	0.698936	0.7385
Nuclear receptor coactivator 2 OS=Homo sapiens OX=9606 GN=NCOA2 PE=1 SV=2	NCOA2	4	0.454967	0.883333	1.38623	0.449467	0.00463333	1.3301	0.453969	0.334709	0.306925	0.50984	0.777588	0.322104
Leucine-rich repeat-containing protein 7 OS=Homo sapiens OX=9606 GN=LRRC7 PE=1 SV=1	LRRC7	5	-0.9842	-0.334267	1.3835	1.1707	-0.494067	0.0823167	0.00898156	0.930369	0.183938	0.0564298	0.52459	0.735798
Huntingtin-interacting protein K OS=Homo sapiens OX=9606 GN=HYPK PE=1 SV=2	HYPK	2	1.0402	0.796867	1.38247	-1.13063	-0.925033	-0.831333	0.368763	0.454114	0.351555	0.4425	0.187935	0.328043
F-box only protein 21 OS=Homo sapiens OX=9606 GN=FBXO21 PE=1 SV=1	FBXO21	3	1.43913	1.17677	1.3818	0.524667	-0.342967	0.05135	0.00819298	0.0289521	0.0348466	0.12707	0.201069	0.91194
Glutaminase kidney isoform, mitochondrial OS=Homo sapiens OX=9606 GN=GLS PE=1 SV=1	GLS	11	1.336	1.70497	1.37793	1.06593	0.295133	0.258033	0.000350939	0.0299957	0.0660311	0.0150304	0.471839	0.730358
PDZ domain-containing protein 11 OS=Homo sapiens OX=9606 GN=PDZD11 PE=1 SV=2	PDZD11	4	0.3929	1.11617	1.37383	0.1518	-0.226767	1.32097	0.868184	0.178556	0.0292034	0.772269	0.52102	0.217181
CD2 antigen cytoplasmic tail-binding protein 2 OS=Homo sapiens OX=9606 GN=CD2BP2 PE=1 SV=1	CD2BP2	4	-0.6485	-0.4774	1.35833	0.506467	0.348667	-0.191583	0.683695	0.44907	0.136561	0.476438	0.682794	0.877118
Cyclin-A2 OS=Homo sapiens OX=9606 GN=CCNA2 PE=1 SV=2	CCNA2	6	1.18587	1.03927	1.35607	0.637833	-1.9459	-1.9485	0.310133	0.420125	0.123501	0.65739	0.034017	0.0269393
EPM2A-interacting protein 1 OS=Homo sapiens OX=9606 GN=EPM2AIP1 PE=1 SV=1	EPM2AIP1	4	1.36127	1.66167	1.35607	1.03043	-1.81877	-0.114317	0.0622334	0.114403	0.0453831	0.0935901	0.0340117	0.959394
Serine/threonine-protein phosphatase 2B catalytic subunit alpha isoform OS=Homo sapiens OX=9606 GN=PPP3CA PE=1 SV=1	PPP3CA	7	1.28813	1.19613	1.3484	0.273967	-0.0260333	0.204467	0.0171469	0.00906052	0.0536306	0.370833	0.716852	0.839943
Pyruvate dehydrogenase phosphatase regulatory subunit, mitochondrial OS=Homo sapiens OX=9606 GN=PDPR PE=1 SV=2	PDPR	2	1.2589	0.883467	1.3428	0.648067	-1.4128	-0.175283	0.100485	0.394007	0.214757	0.195008	0.121737	0.958747
Histone H2B type 2-E OS=Homo sapiens OX=9606 GN=H2BC21 PE=1 SV=3	H2BC21	9	0.887333	1.02983	1.34277	0.0266333	-1.26217	-1.34353	0.345402	0.185601	0.352519	0.920668	0.0841362	0.382896
L-aminoadipate-semialdehyde dehydrogenase-phosphopantetheinyl transferase OS=Homo sapiens OX=9606 GN=AASDHPPT PE=1 SV=2	AASDHPPT	11	1.4939	0.983967	1.33383	0.9006	-0.630833	-0.602617	0.0188405	0.222463	0.137017	0.129716	0.156652	0.567425
VIP36-like protein OS=Homo sapiens OX=9606 GN=LMAN2L PE=1 SV=1	LMAN2L	2	2.19363	0.217067	1.3319	-0.5292	-0.217933	-0.48105	0.0179491	0.632251	0.57879	0.55136	0.835753	0.715473
DnaJ homolog subfamily C member 10 OS=Homo sapiens OX=9606 GN=DNAJC10 PE=1 SV=2	DNAJC10	5	1.44753	1.41833	1.33043	0.1486	0.0301	0.28355	0.0778276	0.0194743	0.00640208	0.333173	0.989431	0.790186
Cleavage stimulation factor subunit 1 OS=Homo sapiens OX=9606 GN=CSTF1 PE=1 SV=1	CSTF1	3	1.06007	0.818067	1.3291	1.10147	0.0139	0.1216	0.00777976	0.003392	0.0772494	0.159832	0.93409	0.934616
Mitotic spindle assembly checkpoint protein MAD1 OS=Homo sapiens OX=9606 GN=MAD1L1 PE=1 SV=2	MAD1L1	2	-0.473	0.388867	1.32297	0.0903	-0.317833	0.812567	0.219526	0.777681	0.382697	0.74876	0.453651	0.383319
Glutamine-rich protein 1 OS=Homo sapiens OX=9606 GN=QRICH1 PE=1 SV=1	QRICH1	5	2.05177	1.0667	1.3148	0.668133	-0.238033	-0.376217	0.0527916	0.0439802	0.0207693	0.091349	0.433872	0.327559
Glutamine amidotransferase-like class 1 domain-containing protein 1 OS=Homo sapiens OX=9606 GN=GATD1 PE=1 SV=1	GATD1	2	1.40093	0.783833	1.31247	0.426933	-0.298167	0.405783	0.0146323	0.00832257	0.101542	0.571001	0.411458	0.535107
Inhibitor of growth protein 3 OS=Homo sapiens OX=9606 GN=ING3 PE=1 SV=2	ING3	4	0.165633	0.927267	1.30993	-0.207733	-0.2225	-1.35885	0.528908	0.125112	0.186921	0.416398	0.52966	0.0805185
Transmembrane 9 superfamily member 2 OS=Homo sapiens OX=9606 GN=TM9SF2 PE=1 SV=1	TM9SF2	2	1.3046	1.6818	1.3083	0.336	0.192733	0.0247833	0.0338439	0.0671474	0.0326363	0.955631	0.806893	0.991769
5-aminolevulinate synthase, nonspecific, mitochondrial OS=Homo sapiens OX=9606 GN=ALAS1 PE=1 SV=2	ALAS1	3	1.37197	1.66287	1.30587	0.980333	-0.576567	-0.500467	0.00176241	0.159824	0.153083	0.295677	0.567	0.360597
Isocitrate dehydrogenase [NAD] subunit, mitochondrial OS=Homo sapiens OX=9606 GN=IDH3G PE=1 SV=1	IDH3G	2	0.4803	1.95847	1.3007	1.35463	0.334467	0.389633	0.298491	0.0262376	0.0539061	0.072419	0.639147	0.953429
Charged multivesicular body protein 7 OS=Homo sapiens OX=9606 GN=CHMP7 PE=1 SV=1	CHMP7	7	1.0312	0.9678	1.2985	0.482733	0.0730667	-0.1435	0.0593713	0.0505939	0.0690083	0.0108451	0.744024	0.776462
Serine/arginine-rich splicing factor 1 OS=Homo sapiens OX=9606 GN=SRSF1 PE=1 SV=1	SRSF1	12	1.44893	1.02353	1.29413	0.4904	-0.358533	-0.326317	0.0404421	0.126751	0.0419689	0.343517	0.297583	0.749475
Set1/Ash2 histone methyltransferase complex subunit ASH2 OS=Homo sapiens OX=9606 GN=ASH2L PE=1 SV=1	ASH2L	8	0.988133	1.33123	1.29393	0.2595	-0.6285	-0.668183	0.166688	0.00680864	0.14763	0.899497	0.219277	0.26073
Centromere protein M OS=Homo sapiens OX=9606 GN=CENPM PE=1 SV=1	CENPM	2	0.8986	1.08527	1.2922	-0.653933	0.370833	0.573883	0.849765	0.304303	0.326569	0.487668	0.555918	0.849005
Protein IWS1 homolog OS=Homo sapiens OX=9606 GN=IWS1 PE=1 SV=2	IWS1	4	1.35473	0.7745	1.2903	0.541	-0.558233	0.236767	0.0162811	0.0278247	0.0361585	0.128665	0.272246	0.591662
TNF receptor-associated factor 4 OS=Homo sapiens OX=9606 GN=TRAF4 PE=1 SV=1	TRAF4	2	0.596867	0.807533	1.28533	0.347767	-1.33073	-0.0141	0.569221	0.403935	0.0709293	0.893843	0.111251	0.699966
Caseinolytic peptidase B protein homolog (Fragment) OS=Homo sapiens OX=9606 GN=CLPB PE=1 SV=8	CLPB	5	1.70283	1.23303	1.2832	0.524533	-0.267367	-1.90118	0.00527385	0.246622	0.159418	0.367309	0.467346	0.559002
Origin recognition complex subunit 4 OS=Homo sapiens OX=9606 GN=ORC4 PE=1 SV=2	ORC4	10	1.5774	1.1643	1.2764	0.763133	-0.569633	-0.689433	0.023184	0.148408	0.0359278	0.0477953	0.289892	0.0624696
DNA replication licensing factor MCM2 OS=Homo sapiens OX=9606 GN=MCM2 PE=1 SV=4	MCM2	24	1.29643	1.58527	1.276	0.648367	0.2726	0.0550167	0.00815496	0.0122499	0.00360179	0.0676631	0.2036	0.969982
Bis(5'-nucleosyl)-tetraphosphatase [asymmetrical] OS=Homo sapiens OX=9606 GN=NUDT2 PE=1 SV=3	NUDT2	2	1.40073	1.07037	1.2699	0.566333	0.255167	-1.07748	0.000660376	0.0530917	0.0297374	0.185077	0.737168	0.350471
Beta-catenin-like protein 1 OS=Homo sapiens OX=9606 GN=CTNNBL1 PE=1 SV=1	CTNNBL1	10	1.10943	0.429467	1.26587	1.08593	0.6847	1.01368	0.444394	0.676692	0.405267	0.0573792	0.361957	0.432383
Cytosolic carboxypeptidase 1 OS=Homo sapiens OX=9606 GN=AGTPBP1 PE=1 SV=3	AGTPBP1	4	1.20023	1.0764	1.25897	0.892233	0.874633	0.436417	0.061702	0.168938	0.015454	0.063183	0.457204	0.639386
C-Jun-amino-terminal kinase-interacting protein 4 OS=Homo sapiens OX=9606 GN=SPAG9 PE=1 SV=4	SPAG9	32	1.12967	1.27577	1.2571	1.3714	0.5239	-0.51185	0.0690685	0.119974	0.138768	0.260674	0.167662	0.345566
Smoothelin OS=Homo sapiens OX=9606 GN=SMTN PE=1 SV=1	SMTN	7	0.268567	0.6722	1.2518	-0.478767	0.0313	0.456633	0.351483	0.424574	0.114053	0.0176804	0.934852	0.284439
Retinoblastoma-binding protein 5 OS=Homo sapiens OX=9606 GN=RBBP5 PE=1 SV=2	RBBP5	2	0.637467	1.28477	1.25123	-0.00953333	-0.653667	-0.8967	0.226618	0.016097	0.101576	0.935895	0.0329646	0.0208874
Pyridoxal-dependent decarboxylase domain-containing protein 1 OS=Homo sapiens OX=9606 GN=PDXDC1 PE=1 SV=2	PDXDC1	9	1.42163	1.53237	1.25077	0.189	-0.884067	-0.770283	0.00810372	0.089526	0.207914	0.276762	0.0440358	0.228219
Protein sel-1 homolog 1 OS=Homo sapiens OX=9606 GN=SEL1L PE=1 SV=3	SEL1L	2	1.19153	1.45847	1.2488	1.05887	-0.1179	-0.429233	0.178048	0.241214	0.17291	0.0451704	0.583586	0.408771
Serine/threonine-protein kinase VRK1 (Fragment) OS=Homo sapiens OX=9606 GN=VRK1 PE=1 SV=1	VRK1	4	1.73017	1.6498	1.24377	0.346767	-0.0197	0.00275	0.0277619	0.00231951	0.0505357	0.987262	0.980425	0.793042
Sodium/hydrogen exchanger 6 OS=Homo sapiens OX=9606 GN=SLC9A6 PE=1 SV=2	SLC9A6	5	0.9596	1.78463	1.2409	-0.039	1.08753	3.01418	0.795702	0.101955	0.431398	0.764227	0.42581	0.149573
Autophagy-related protein 9A OS=Homo sapiens OX=9606 GN=ATG9A PE=1 SV=3	ATG9A	7	2.22697	1.6966	1.23813	-1.15523	-1.16047	-1.24872	0.314605	0.217506	0.389102	0.0648744	0.182631	0.305619
Oxysterol-binding protein-related protein 5 OS=Homo sapiens OX=9606 GN=OSBPL5 PE=1 SV=1	OSBPL5	2	1.02297	1.1306	1.23757	-0.3582	-0.6148	0.299167	0.0829655	0.193446	0.153686	0.630884	0.0762551	0.772557
Histone H3.3 OS=Homo sapiens OX=9606 GN=H3-3A PE=1 SV=2	H3-3A	6	0.3378	0.753033	1.23393	-0.351233	-0.736533	-0.608267	0.9916	0.291016	0.340445	0.393635	0.218874	0.593413
Splicing factor ESS-2 homolog OS=Homo sapiens OX=9606 GN=ESS2 PE=1 SV=1	ESS2	8	0.868633	0.491767	1.23307	0.276233	0.7888	0.814433	0.25793	0.356184	0.0182977	0.534656	0.102039	0.542931
Ankyrin repeat and MYND domain-containing protein 2 OS=Homo sapiens OX=9606 GN=ANKMY2 PE=1 SV=1	ANKMY2	5	1.19717	1.01417	1.23157	0.4657	-0.396767	-0.598117	0.00358094	0.0692696	0.00826623	0.013583	0.0112796	0.343413
Calmodulin-regulated spectrin-associated protein 1 OS=Homo sapiens OX=9606 GN=CAMSAP1 PE=1 SV=2	CAMSAP1	19	0.675633	0.261333	1.2276	-0.155967	0.552133	1.24247	0.0780578	0.847917	0.132848	0.742677	0.640216	0.212348
Mitochondrial carrier homolog 2 (Fragment) OS=Homo sapiens OX=9606 GN=MTCH2 PE=1 SV=8	MTCH2	6	0.687433	0.877433	1.22757	-0.780033	-0.0637667	-0.18065	0.0604418	0.0280885	0.0183981	0.319854	0.843354	0.604904
TATA-binding protein-associated factor 2N OS=Homo sapiens OX=9606 GN=TAF15 PE=1 SV=1	TAF15	8	1.36337	0.815167	1.22723	0.774	-0.0691	-0.241	0.0358002	0.069423	0.0943125	0.0409253	0.693295	0.7661
DNA primase OS=Homo sapiens OX=9606 GN=PRIM1 PE=1 SV=1	PRIM1	8	1.72047	1.58757	1.22567	1.0596	-0.1588	0.0509167	0.00571855	0.0931586	0.0612527	0.0138092	0.423121	0.904665
Secretory carrier-associated membrane protein 3 OS=Homo sapiens OX=9606 GN=SCAMP3 PE=1 SV=3	SCAMP3	7	0.623233	0.572733	1.2241	0.713167	0.449333	0.370433	0.330056	0.212558	0.0146042	0.0961296	0.0718569	0.513155
Protein dopey-2 OS=Homo sapiens OX=9606 GN=DOP1B PE=1 SV=5	DOP1B	8	0.7373	1.25603	1.22353	-0.156667	0.328	-0.2928	0.539769	0.290668	0.0263211	0.904627	0.60882	0.75235
Transcription factor SOX-4 OS=Homo sapiens OX=9606 GN=SOX4 PE=1 SV=1	SOX4	2	0.9673	0.0666333	1.2203	0.239233	-0.0354667	-1.06268	0.075725	0.999727	0.133231	0.341377	0.995545	0.674935
Histone H1.5 OS=Homo sapiens OX=9606 GN=H1-5 PE=1 SV=3	H1-5	8	0.9056	0.1832	1.21893	0.4906	-0.379167	-0.320167	0.209618	0.616058	0.105246	0.733075	0.481684	0.92023
Alpha-aminoadipic semialdehyde synthase, mitochondrial OS=Homo sapiens OX=9606 GN=AASS PE=1 SV=1	AASS	4	-2.82133	0.699433	1.2176	1.61287	0.3682	0.634617	0.0195053	0.33682	0.813644	0.11207	0.437862	0.760573
Calpain inhibitor OS=Homo sapiens OX=9606 GN=CAST PE=1 SV=2	CAST	11	1.0409	0.2269	1.21477	1.38267	0.000633333	0.2348	0.352788	0.903485	0.0106851	0.059671	0.983455	0.977676
Protein phosphatase PTC7 homolog OS=Homo sapiens OX=9606 GN=PPTC7 PE=1 SV=1	PPTC7	3	1.1871	1.05953	1.21363	0.525867	-0.0781	-0.903017	0.00867231	0.295314	0.11773	0.15308	0.721507	0.189258
CCR4-NOT transcription complex subunit 9 OS=Homo sapiens OX=9606 GN=CNOT9 PE=1 SV=1	CNOT9	5	0.580267	1.08303	1.20877	0.9067	-0.127633	0.0333	0.247702	0.0599108	0.0892268	0.125203	0.415326	0.992099
Beta-1-syntrophin OS=Homo sapiens OX=9606 GN=SNTB1 PE=1 SV=3	SNTB1	3	2.50767	0.7301	1.2014	0.225267	-1.68927	-0.59355	0.0277709	0.450419	0.167382	0.594889	0.0709542	0.943505
Beta-adrenergic receptor kinase 2 OS=Homo sapiens OX=9606 GN=GRK3 PE=1 SV=2	GRK3	7	0.864633	0.864267	1.19813	0.950233	-1.291	-1.60105	0.0341296	0.211634	0.198253	0.569114	0.0718054	0.00893561
Lymphokine-activated killer T-cell-originated protein kinase OS=Homo sapiens OX=9606 GN=PBK PE=1 SV=3	PBK	5	1.0677	1.12707	1.1963	0.481233	-0.600033	-1.9715	0.0765147	0.0718912	0.189525	0.444971	0.0971866	0.0737192
Lariat debranching enzyme OS=Homo sapiens OX=9606 GN=DBR1 PE=1 SV=2	DBR1	4	0.354467	0.5783	1.1907	0.4024	-0.135933	-0.551617	0.245383	0.0390289	0.0625203	0.0861584	0.591071	0.228445
Death-associated protein kinase 3 OS=Homo sapiens OX=9606 GN=DAPK3 PE=1 SV=1	DAPK3	5	1.26657	0.7557	1.18743	0.269	-0.153367	-0.310333	0.0041228	0.154705	0.146701	0.487065	0.281272	0.884162
Putative oxidoreductase GLYR1 (Fragment) OS=Homo sapiens OX=9606 GN=GLYR1 PE=1 SV=8	GLYR1	4	4.3317	2.05517	1.1851	1.9087	-2.34143	-2.49238	0.0147159	0.414845	0.428341	0.858763	0.38089	0.1859
Sec1 family domain-containing protein 1 OS=Homo sapiens OX=9606 GN=SCFD1 PE=1 SV=4	SCFD1	12	1.60967	1.48097	1.18147	0.777433	-0.3722	-0.320017	0.0100785	0.0979112	0.0685868	0.00908535	0.0416372	0.698743
Zinc finger protein 557 OS=Homo sapiens OX=9606 GN=ZNF557 PE=1 SV=2	ZNF557	2	0.471833	1.32173	1.1801	2.5179	-0.6639	1.00797	0.741713	0.657964	0.50356	0.30135	0.728598	0.40679
Elongation factor Ts, mitochondrial OS=Homo sapiens OX=9606 GN=TSFM PE=1 SV=2	TSFM	4	1.6645	1.47903	1.17763	0.838133	-0.0001	0.0715167	0.00239072	0.0466738	0.00807388	0.01605	0.965321	0.931638
Protein mago nashi homolog OS=Homo sapiens OX=9606 GN=MAGOH PE=1 SV=1	MAGOH	3	2.28407	0.997633	1.17593	0.661567	-1.02093	-0.33585	0.0492468	0.540408	0.24003	0.757465	0.155012	0.273505
[Histone H3]-trimethyl-L-lysine(4) demethylase OS=Homo sapiens OX=9606 GN=KDM5B PE=1 SV=1	KDM5B	3	1.6496	0.286333	1.17517	0.541467	-2.88897	0.353733	0.0222283	0.906804	0.402248	0.313024	0.159772	0.686112
Phosphoenolpyruvate carboxykinase [GTP], mitochondrial OS=Homo sapiens OX=9606 GN=PCK2 PE=1 SV=4	PCK2	2	2.4336	1.03447	1.17363	-0.943133	-1.52303	-0.0825833	0.0136365	0.192603	0.21925	0.441042	0.171954	0.671373
X-ray repair cross-complementing protein 5 OS=Homo sapiens OX=9606 GN=XRCC5 PE=1 SV=3	XRCC5	32	1.33263	1.20483	1.17067	0.842567	-0.3146	-0.380517	0.00805814	0.0916518	0.110391	0.00484648	0.117787	0.580479
Rab GTPase-activating protein 1-like (Fragment) OS=Homo sapiens OX=9606 GN=RABGAP1L PE=1 SV=1	RABGAP1L	3	0.342967	0.2522	1.16857	-0.0515333	-1.19427	1.84865	0.931479	0.788363	0.333719	0.879388	0.235299	0.259873
ER membrane protein complex subunit 3 OS=Homo sapiens OX=9606 GN=EMC3 PE=1 SV=3	EMC3	4	2.47853	2.23343	1.16213	0.868133	0.369133	-0.121933	0.019305	0.0331113	0.143422	0.0789546	0.658076	0.99348
Zinc finger FYVE domain-containing protein 21 OS=Homo sapiens OX=9606 GN=ZFYVE21 PE=1 SV=1	ZFYVE21	2	1.30647	1.19493	1.16177	0.820133	0.194433	-0.364367	0.100745	0.261631	0.290547	0.180433	0.98502	0.744539
Sterol-4-alpha-carboxylate 3-dehydrogenase, decarboxylating OS=Homo sapiens OX=9606 GN=NSDHL PE=1 SV=2	NSDHL	6	0.902933	1.10443	1.16083	1.7112	-0.5382	0.732633	0.00369453	0.209017	0.37674	0.11893	0.750971	0.289003
Protein FAM53B OS=Homo sapiens OX=9606 GN=FAM53B PE=1 SV=2	FAM53B	2	1.15383	0.684667	1.15807	1.38983	0.180233	-0.459317	0.0290874	0.160505	0.471256	0.168355	0.567097	0.602158
Partitioning defective 3 homolog OS=Homo sapiens OX=9606 GN=PARD3 PE=1 SV=2	PARD3	26	1.8139	-0.0612333	1.156	-0.503667	-1.20503	1.14705	0.131166	0.925264	0.391899	0.360342	0.331156	0.489564
Trafficking protein particle complex subunit 12 OS=Homo sapiens OX=9606 GN=TRAPPC12 PE=1 SV=3	TRAPPC12	3	0.753467	1.02563	1.15143	0.1729	0.639033	-0.12955	0.525856	0.130569	0.19732	0.519276	0.333257	0.896577
NADH dehydrogenase [ubiquinone] flavoprotein 1, mitochondrial OS=Homo sapiens OX=9606 GN=NDUFV1 PE=1 SV=1	NDUFV1	4	1.48907	1.3419	1.14923	0.426233	0.103667	0.28685	0.0672892	0.0122031	0.0188516	0.0932237	0.619868	0.749468
Vacuolar-sorting protein SNF8 OS=Homo sapiens OX=9606 GN=SNF8 PE=1 SV=1	SNF8	3	0.6185	1.03597	1.1475	0.6425	0.5014	-0.3979	0.0560015	0.00422379	0.214511	0.0409023	0.0939348	0.114842
E3 ubiquitin-protein ligase MGRN1 (Fragment) OS=Homo sapiens OX=9606 GN=MGRN1 PE=1 SV=1	MGRN1	5	-0.664133	-1.42927	1.1474	-0.810733	-0.1884	-1.19837	0.310138	0.00486343	0.195061	0.246185	0.571078	0.393408
Flap endonuclease 1 OS=Homo sapiens OX=9606 GN=FEN1 PE=1 SV=1	FEN1	15	1.57043	1.71653	1.14687	0.905367	0.1176	0.0486	0.0108135	0.0334631	0.054217	0.0548973	0.747316	0.927184
Serine/threonine-protein phosphatase PP1-beta catalytic subunit OS=Homo sapiens OX=9606 GN=PPP1CB PE=1 SV=3	PPP1CB	8	1.14273	0.464633	1.14597	0.6454	-0.369	0.410767	0.162206	0.433645	0.329119	0.203251	0.312456	0.617755
Adenosylhomocysteinase 3 OS=Homo sapiens OX=9606 GN=AHCYL2 PE=1 SV=1	AHCYL2	10	0.520033	1.2107	1.14597	1.57607	0.0703667	-0.881317	0.27732	0.1807	0.247003	0.0223428	0.918653	0.813836
Adaptin ear-binding coat-associated protein 2 OS=Homo sapiens OX=9606 GN=NECAP2 PE=1 SV=1	NECAP2	5	0.131967	0.673833	1.14557	0.886967	0.621733	1.12397	0.648371	0.434586	0.0932082	0.062441	0.244907	0.137012
Multidrug resistance-associated protein 4 OS=Homo sapiens OX=9606 GN=ABCC4 PE=1 SV=3	ABCC4	6	0.7683	-0.0634667	1.14293	0.448633	-0.572867	-0.2245	0.240248	0.956982	0.35457	0.846939	0.362723	0.398345
Motile sperm domain-containing protein 2 OS=Homo sapiens OX=9606 GN=MOSPD2 PE=1 SV=1	MOSPD2	3	0.546067	-0.0942	1.14113	1.35387	-1.03537	-0.284383	0.453235	0.922661	0.184755	0.241501	0.0722078	0.641393
UMP-CMP kinase OS=Homo sapiens OX=9606 GN=CMPK1 PE=1 SV=3	CMPK1	6	0.7039	0.896533	1.14107	0.5632	0.0217	0.26955	0.0513228	0.0581514	0.0319753	0.0161779	0.997969	0.664479
Hippocalcin-like protein 1 OS=Homo sapiens OX=9606 GN=HPCAL1 PE=1 SV=1	HPCAL1	2	0.0888667	0.6405	1.14067	0.3395	-0.681633	0.6487	0.926881	0.106949	0.169943	0.594108	0.226699	0.51503
Mitochondrial ornithine transporter 1 OS=Homo sapiens OX=9606 GN=SLC25A15 PE=1 SV=1	SLC25A15	2	1.0947	0.691933	1.139	-0.132167	-0.614367	-0.55985	0.121477	0.370399	0.036368	0.875493	0.410647	0.387674
Acyl-CoA dehydrogenase family member 10 OS=Homo sapiens OX=9606 GN=ACAD10 PE=1 SV=1	ACAD10	2	0.0288667	1.03993	1.13667	1.52383	0.705933	0.844567	0.933444	0.0562654	0.104778	0.0509577	0.385012	0.128376
Keratin, type I cuticular Ha6 OS=Homo sapiens OX=9606 GN=KRT36 PE=1 SV=1	KRT36	7	0.392167	0.372667	1.13623	-0.181667	-1.16433	-0.109333	0.0806752	0.469237	0.301255	0.532917	0.404929	0.683236
DNA topoisomerase 1 OS=Homo sapiens OX=9606 GN=TOP1 PE=1 SV=2	TOP1	16	1.6098	1.6762	1.12997	0.164367	0.0669333	0.1849	0.0437498	0.00413679	0.0892349	0.647986	0.977847	0.894846
Calcium-binding protein 39 OS=Homo sapiens OX=9606 GN=CAB39 PE=1 SV=1	CAB39	5	1.57887	1.10407	1.1254	0.439633	-1.00873	-1.67342	0.0353328	0.259927	0.581409	0.966992	0.200217	0.214818
Protein FAM219A (Fragment) OS=Homo sapiens OX=9606 GN=FAM219A PE=1 SV=8	FAM219A	2	1.32983	0.807033	1.12517	1.56657	0.479133	0.0804833	0.0621201	0.0346504	0.115818	0.262781	0.510443	0.93339
Stathmin OS=Homo sapiens OX=9606 GN=STMN1 PE=1 SV=3	STMN1	4	0.3211	0.354633	1.11713	0.6212	-0.580333	-0.805883	0.188151	0.584889	0.28537	0.369647	0.119495	0.529133
DNA repair protein RAD51 homolog 3 OS=Homo sapiens OX=9606 GN=RAD51C PE=1 SV=1	RAD51C	3	0.977467	0.8073	1.11257	0.2081	0.367233	-1.27005	0.0198791	0.0558687	0.301365	0.96037	0.983553	0.284696
MAP kinase-interacting serine/threonine-protein kinase 1 OS=Homo sapiens OX=9606 GN=MKNK1 PE=1 SV=1	MKNK1	3	0.7745	-0.505433	1.10897	0.887933	-0.618967	-1.51272	0.383204	0.75948	0.321533	0.482394	0.200329	0.189577
Trafficking protein particle complex subunit 3 OS=Homo sapiens OX=9606 GN=TRAPPC3 PE=1 SV=1	TRAPPC3	2	0.769467	0.755933	1.10473	-0.3862	-0.983633	-0.99875	0.0514987	0.0740668	0.103643	0.164207	0.0649127	0.262589
Probable tRNA pseudouridine synthase 1 OS=Homo sapiens OX=9606 GN=TRUB1 PE=1 SV=1	TRUB1	4	0.992133	0.6724	1.1044	0.5644	-0.4021	-0.671283	0.22022	0.0737643	0.117601	0.301591	0.276399	0.413287
Thymidylate kinase OS=Homo sapiens OX=9606 GN=DTYMK PE=1 SV=4	DTYMK	9	1.32877	1.47283	1.10287	0.6631	-0.454733	-0.40555	0.00837199	0.0127741	0.00955371	0.10443	0.207414	0.686383
Centriolin OS=Homo sapiens OX=9606 GN=CNTRL PE=1 SV=2	CNTRL	5	0.0325333	0.897767	1.0993	0.547933	0.431767	-1.59993	0.837659	0.305936	0.0359155	0.306529	0.280472	0.174688
DnaJ homolog subfamily C member 2 OS=Homo sapiens OX=9606 GN=DNAJC2 PE=1 SV=4	DNAJC2	9	0.6456	0.3478	1.0993	0.224067	-0.371967	-2.28282	0.0447434	0.282021	0.272057	0.753625	0.241597	0.15417
Putative postmeiotic segregation increased 2-like protein 11 OS=Homo sapiens OX=9606 GN=PMS2P11 PE=5 SV=1	PMS2P11	2	0.6377	-1.0695	1.09773	0.609	-1.34313	-0.104883	0.482536	0.335599	0.296293	0.48249	0.0884373	0.818266
Acetyl-coenzyme A synthetase 2-like, mitochondrial OS=Homo sapiens OX=9606 GN=ACSS1 PE=1 SV=2	ACSS1	4	0.8235	1.12727	1.09487	0.6141	-0.188567	0.2285	0.159863	0.00405439	0.104964	0.150054	0.662797	0.647822
Cleavage stimulation factor subunit 2 tau variant OS=Homo sapiens OX=9606 GN=CSTF2T PE=1 SV=1	CSTF2T	7	0.580633	1.17717	1.09437	0.8822	0.468567	0.476817	0.198052	0.0019696	0.247512	0.263262	0.520746	0.301164
26S proteasome non-ATPase regulatory subunit 12 OS=Homo sapiens OX=9606 GN=PSMD12 PE=1 SV=3	PSMD12	17	1.80817	1.54307	1.09153	1.1913	-0.8487	-0.773617	0.000792254	0.209508	0.236901	0.047733	0.0399227	0.474799
Enolase-phosphatase E1 OS=Homo sapiens OX=9606 GN=ENOPH1 PE=1 SV=1	ENOPH1	3	1.8571	1.06393	1.09073	0.518033	-0.7989	-0.503383	0.0863182	0.178043	0.00296617	0.474362	0.0703287	0.676571
Nucleolar RNA helicase 2 OS=Homo sapiens OX=9606 GN=DDX21 PE=1 SV=5	DDX21	43	0.916933	0.350867	1.08987	0.0099	-0.401767	0.0394	0.202658	0.884056	0.214452	0.898659	0.371703	0.980424
U2 small nuclear ribonucleoprotein A' OS=Homo sapiens OX=9606 GN=SNRPA1 PE=1 SV=2	SNRPA1	5	1.15347	2.0164	1.08947	0.4379	-0.683567	-0.3019	0.0701624	0.0923377	0.0203497	0.127388	0.0278902	0.714287
Coiled-coil domain-containing protein 186 OS=Homo sapiens OX=9606 GN=CCDC186 PE=1 SV=2	CCDC186	4	0.489233	0.172533	1.08837	-0.0140333	-0.895433	0.420217	0.00842623	0.478432	0.219184	0.935467	0.474387	0.135174
Protein FAN OS=Homo sapiens OX=9606 GN=NSMAF PE=1 SV=2	NSMAF	5	0.467833	0.848567	1.0856	0.0952333	0.3488	0.145833	0.000646181	0.0689079	0.142747	0.68953	0.386189	0.633916
FAST kinase domain-containing protein 4 OS=Homo sapiens OX=9606 GN=TBRG4 PE=1 SV=1	TBRG4	13	1.2536	1.59557	1.08473	0.544733	0.345967	0.283383	0.000956261	0.00304214	0.00469974	0.144797	0.339327	0.694326
General transcription factor IIF subunit 1 OS=Homo sapiens OX=9606 GN=GTF2F1 PE=1 SV=2	GTF2F1	5	1.82243	1.4408	1.08383	0.267667	0.710233	1.14267	0.0366118	0.0274233	0.208348	0.849541	0.112226	0.0705983
DNA polymerase eta OS=Homo sapiens OX=9606 GN=POLH PE=1 SV=1	POLH	2	0.355967	-0.6785	1.08133	-0.333067	0.4632	-2.43037	0.56118	0.327952	0.363218	0.779452	0.438899	0.254206
Mediator of RNA polymerase II transcription subunit 14 OS=Homo sapiens OX=9606 GN=MED14 PE=1 SV=2	MED14	11	1.4027	1.7932	1.08033	0.5687	-0.6283	-0.139033	0.302388	0.313455	0.148491	0.14154	0.236902	0.932537
ATP-dependent Clp protease proteolytic subunit, mitochondrial OS=Homo sapiens OX=9606 GN=CLPP PE=1 SV=1	CLPP	9	1.3613	1.23927	1.07827	0.918633	0.316333	0.0303	0.0413107	0.00181065	0.044636	0.0728666	0.520334	0.969554
tRNA (cytosine(72)-C(5))-methyltransferase NSUN6 OS=Homo sapiens OX=9606 GN=NSUN6 PE=1 SV=1	NSUN6	3	-0.0492667	1.93117	1.07667	0.249533	-0.950233	-0.364717	0.937169	0.0343198	0.230657	0.371659	0.18224	0.538441
Lymphoid enhancer-binding factor 1 OS=Homo sapiens OX=9606 GN=LEF1 PE=1 SV=1	LEF1	4	0.926733	0.0709333	1.07587	0.756167	0.5605	0.666617	0.454859	0.95047	0.57159	0.501126	0.341546	0.637392
Apoptosis-stimulating of p53 protein 1 (Fragment) OS=Homo sapiens OX=9606 GN=PPP1R13B PE=1 SV=1	PPP1R13B	4	0.786767	1.1275	1.0748	0.486233	-0.0945	-0.785567	0.16985	0.00322024	0.0962439	0.235733	0.743221	0.472126
Inactive histone-lysine N-methyltransferase 2E OS=Homo sapiens OX=9606 GN=KMT2E PE=1 SV=1	KMT2E	5	0.833367	1.08843	1.07157	0.651767	0.427267	0.342233	0.198771	0.372089	0.0577305	0.110889	0.536058	0.847309
Zinc finger MYM-type protein 3 OS=Homo sapiens OX=9606 GN=ZMYM3 PE=1 SV=2	ZMYM3	11	1.5497	2.0855	1.06847	-0.727767	0.0605333	-1.40603	0.145686	0.0275442	0.267507	0.300557	0.944989	0.229774
Translation initiation factor eIF-2B subunit beta OS=Homo sapiens OX=9606 GN=EIF2B2 PE=1 SV=3	EIF2B2	9	0.963667	1.0705	1.0659	0.575933	-0.290067	-0.490667	0.00847061	0.0118649	0.0916125	0.0210632	0.190966	0.503617
Coatomer subunit zeta-1 OS=Homo sapiens OX=9606 GN=COPZ1 PE=1 SV=1	COPZ1	4	1.10587	1.0069	1.06083	0.457333	0.0645667	0.3861	0.000289307	0.0400367	0.00178928	0.167925	0.883265	0.529614
Probable JmjC domain-containing histone demethylation protein 2C OS=Homo sapiens OX=9606 GN=JMJD1C PE=1 SV=1	JMJD1C	10	0.0847333	0.6335	1.05867	0.800833	-0.190767	-0.525483	0.848591	0.271773	0.262426	0.0625031	0.714542	0.666963
TBC1 domain family member 8 OS=Homo sapiens OX=9606 GN=TBC1D8 PE=1 SV=3	TBC1D8	2	-1.87153	-0.636733	1.0559	0.318933	-0.306633	-0.3852	0.151279	0.558659	0.362892	0.220242	0.529682	0.315712
Solute carrier family 15 member 4 OS=Homo sapiens OX=9606 GN=SLC15A4 PE=1 SV=1	SLC15A4	2	0.663	0.195333	1.05447	0.539667	0.7083	-0.04285	0.439334	0.74494	0.161648	0.590221	0.427189	0.75301
NADH dehydrogenase [ubiquinone] flavoprotein 2, mitochondrial OS=Homo sapiens OX=9606 GN=NDUFV2 PE=1 SV=1	NDUFV2	3	2.67383	1.7742	1.05447	0.856133	0.431933	0.82515	0.138984	0.0862512	0.296879	0.257585	0.58718	0.560225
Vacuolar protein sorting-associated protein 4B OS=Homo sapiens OX=9606 GN=VPS4B PE=1 SV=2	VPS4B	13	1.25077	0.999	1.0537	0.830167	-0.608467	-0.69135	0.0136292	0.254932	0.128218	0.298026	0.197803	0.27379
TBC1 domain family member 22B OS=Homo sapiens OX=9606 GN=TBC1D22B PE=1 SV=3	TBC1D22B	2	0.113267	1.4789	1.0531	-0.597767	-0.261633	1.14985	0.853942	0.143045	0.155901	0.30736	0.355413	0.390182
CCR4-NOT transcription complex subunit 2 (Fragment) OS=Homo sapiens OX=9606 GN=CNOT2 PE=1 SV=1	CNOT2	7	0.5087	0.723333	1.0515	0.192467	-0.509233	-0.152233	0.105489	0.0521389	0.0411553	0.508793	0.0552749	0.518276
Dual specificity mitogen-activated protein kinase kinase 4 OS=Homo sapiens OX=9606 GN=MAP2K4 PE=1 SV=1	MAP2K4	5	1.52237	1.62287	1.0494	0.6785	0.537533	-0.333383	0.0738961	0.117401	0.069304	0.248964	0.446996	0.827237
Mitochondrial pyruvate carrier (Fragment) OS=Homo sapiens OX=9606 GN=MPC2 PE=1 SV=1	MPC2	3	1.30213	1.3996	1.04657	1.02277	-0.521333	-0.564283	0.0106821	0.26449	0.151019	0.115261	0.127021	0.630088
Eukaryotic translation initiation factor 1A domain-containing protein (Fragment) OS=Homo sapiens OX=9606 GN=EIF1AD PE=1 SV=1	EIF1AD	2	0.5904	1.5678	1.0464	0.1273	-0.295867	-0.583567	0.0932498	0.0781324	0.745947	0.672747	0.409725	0.275057
Centrosomal protein of 135 kDa OS=Homo sapiens OX=9606 GN=CEP135 PE=1 SV=2	CEP135	9	-0.268967	0.0453333	1.04533	0.3574	0.714133	1.18915	0.74968	0.632232	0.269471	0.328796	0.247513	0.394884
Serine/arginine-rich splicing factor 8 OS=Homo sapiens OX=9606 GN=SRSF8 PE=1 SV=1	SRSF8	4	1.35857	0.8822	1.0434	0.706933	0.0256333	-0.0443167	0.0185222	0.0835527	0.00636384	0.046651	0.8247	0.945536
Serine hydroxymethyltransferase, cytosolic OS=Homo sapiens OX=9606 GN=SHMT1 PE=1 SV=1	SHMT1	3	-0.0362	0.785233	1.0433	-0.1665	-0.1325	1.00525	0.794448	0.168152	0.437644	0.85847	0.609127	0.324245
V-type proton ATPase subunit OS=Homo sapiens OX=9606 GN=ATP6V0D1 PE=1 SV=1	ATP6V0D1	4	0.832967	1.10473	1.0415	0.388233	-0.200133	0.14205	0.00239558	0.000267913	0.0295781	0.418132	0.409395	0.642636
Retinol dehydrogenase 11 OS=Homo sapiens OX=9606 GN=RDH11 PE=1 SV=2	RDH11	6	1.49617	1.5772	1.039	0.484967	0.148067	0.510733	0.0425411	0.00491255	0.016301	0.13028	0.773129	0.583103
WASH complex subunit 5 OS=Homo sapiens OX=9606 GN=WASHC5 PE=1 SV=1	WASHC5	3	1.03737	0.797533	1.03597	0.0529333	-1.1103	-2.01695	0.0263124	0.143155	0.390631	0.816554	0.183014	0.218641
Flotillin (Fragment) OS=Homo sapiens OX=9606 GN=FLOT1 PE=1 SV=1	FLOT1	7	0.8159	0.502633	1.0353	-0.2555	-0.303367	-0.05545	0.0590797	0.49326	0.016063	0.448613	0.33617	0.903054
Symplekin OS=Homo sapiens OX=9606 GN=SYMPK PE=1 SV=1	SYMPK	9	2.00407	1.12613	1.0323	1.03153	-0.852	-0.4966	0.0609808	0.123795	0.186679	0.0245435	0.0294523	0.752601
Sodium-dependent phosphate transporter 2 OS=Homo sapiens OX=9606 GN=SLC20A2 PE=1 SV=1	SLC20A2	3	1.33457	1.39913	1.03223	0.369367	-0.0901667	0.211883	0.0140385	0.00139472	0.027129	0.0249356	0.693708	0.757193
60 kDa heat shock protein, mitochondrial OS=Homo sapiens OX=9606 GN=HSPD1 PE=1 SV=2	HSPD1	29	1.2408	1.4131	1.03093	0.908033	-0.0750667	-0.0914333	0.0193418	0.0689659	0.0651959	0.00695888	0.633933	0.909597
DNA-directed RNA polymerase III subunit RPC3 OS=Homo sapiens OX=9606 GN=POLR3C PE=1 SV=1	POLR3C	8	0.0755	1.9177	1.02777	0.0071	-0.387367	-0.202217	0.761438	0.348865	0.182553	0.947263	0.639563	0.782223
ELAV-like protein 1 OS=Homo sapiens OX=9606 GN=ELAVL1 PE=1 SV=2	ELAVL1	12	1.43903	1.14867	1.02517	0.843733	-0.2341	-0.14885	0.00185741	0.0986946	0.0634464	0.0288763	0.197306	0.855959
3-ketoacyl-CoA thiolase, peroxisomal OS=Homo sapiens OX=9606 GN=ACAA1 PE=1 SV=2	ACAA1	7	1.42023	1.3675	1.02187	0.634867	-0.345767	-0.440783	0.00215451	0.0327423	0.225163	0.175961	0.35421	0.418137
Succinate--CoA ligase [ADP/GDP-forming] subunit alpha, mitochondrial OS=Homo sapiens OX=9606 GN=SUCLG1 PE=1 SV=4	SUCLG1	2	1.63337	0.943933	1.02063	0.438033	-0.0895333	0.100517	0.0118361	0.479173	0.156601	0.192516	0.669195	0.807899
Eukaryotic translation initiation factor 1A, X-chromosomal OS=Homo sapiens OX=9606 GN=EIF1AX PE=1 SV=2	EIF1AX	2	1.11097	1.24043	1.0203	0.699867	0.205733	0.762033	0.00698556	0.0178715	0.0346061	0.105331	0.469179	0.491301
Nuclear receptor corepressor 2 OS=Homo sapiens OX=9606 GN=NCOR2 PE=1 SV=1	NCOR2	14	0.2428	0.447067	1.0181	0.2006	-0.222033	-1.44917	0.449386	0.0701351	0.104245	0.710528	0.55914	0.389423
SPATS2-like protein OS=Homo sapiens OX=9606 GN=SPATS2L PE=1 SV=2	SPATS2L	2	0.9152	1.52417	1.01503	0.1361	-0.5258	-0.80855	0.41112	0.160269	0.0283829	0.639668	0.544306	0.785976
HCLS1-binding protein 3 OS=Homo sapiens OX=9606 GN=HS1BP3 PE=1 SV=1	HS1BP3	2	0.761167	1.43533	1.014	0.3337	0.429867	0.652917	0.033186	0.012195	0.0198447	0.492807	0.281439	0.620834
Active breakpoint cluster region-related protein OS=Homo sapiens OX=9606 GN=ABR PE=1 SV=2	ABR	4	0.313367	1.17273	1.01273	0.6222	0.0601333	-0.68345	0.773962	0.0759279	0.164857	0.249155	0.983522	0.566056
DNA polymerase subunit gamma-1 (Fragment) OS=Homo sapiens OX=9606 GN=POLG PE=1 SV=2	POLG	5	1.91987	0.420733	1.0102	0.797267	-0.926067	-0.0886833	0.0304674	0.443557	0.172605	0.0189518	0.319614	0.744301
RNA binding motif protein 7, isoform CRA_c OS=Homo sapiens OX=9606 GN=RBM7 PE=1 SV=1	RBM7	6	0.8032	1.16377	1.00977	0.300067	-0.0063	0.998867	0.0485381	0.105899	0.00514992	0.541409	0.909755	0.148246
Eukaryotic peptide chain release factor GTP-binding subunit ERF3B OS=Homo sapiens OX=9606 GN=GSPT2 PE=1 SV=2	GSPT2	16	1.58103	0.8353	1.00927	0.0643	0.171433	-0.6352	0.270817	0.293311	0.375489	0.899839	0.747164	0.0409754
Serine/threonine-protein kinase N2 OS=Homo sapiens OX=9606 GN=PKN2 PE=1 SV=1	PKN2	6	0.892267	1.93707	1.00837	-1.03197	-0.999867	-0.67925	0.108586	0.0958482	0.167465	0.469299	0.610808	0.693824
ATP synthase subunit beta, mitochondrial OS=Homo sapiens OX=9606 GN=ATP5F1B PE=1 SV=3	ATP5F1B	24	1.6014	1.26047	1.00803	1.02253	-0.441867	-0.30835	0.00154606	0.193284	0.073548	0.00678055	0.0901313	0.645491
THO complex subunit 6 homolog OS=Homo sapiens OX=9606 GN=THOC6 PE=1 SV=1	THOC6	7	1.35977	1.1534	1.0042	0.936167	-0.677033	0.0729	0.0175429	0.0772864	0.0231014	0.0621497	0.158476	0.949688
Transformer-2 protein homolog beta OS=Homo sapiens OX=9606 GN=TRA2B PE=1 SV=1	TRA2B	5	1.5568	1.1779	1.00407	0.7533	-0.706967	-0.559633	0.0604857	0.160079	0.0164329	0.109069	0.0112261	0.698555
ATPase family protein 2 homolog OS=Homo sapiens OX=9606 GN=SPATA5 PE=4 SV=1	SPATA5	27	0.1157	0.598633	1.00283	0.134833	-0.383267	-0.5429	0.915083	0.175832	0.338808	0.630754	0.488509	0.572099
General transcription factor 3C polypeptide 4 OS=Homo sapiens OX=9606 GN=GTF3C4 PE=1 SV=2	GTF3C4	21	0.950333	0.304333	1.00197	1.1057	0.0759333	0.180883	0.00802522	0.799423	0.281646	0.0764417	0.752445	0.668654
Histone H1.4 OS=Homo sapiens OX=9606 GN=H1-4 PE=1 SV=2	H1-4	9	0.992267	0.918733	1.00013	-0.457733	-0.4272	0.0450333	0.0130017	0.195938	0.0844985	0.25551	0.281622	0.943652
Diphosphoinositol polyphosphate phosphohydrolase 1 OS=Homo sapiens OX=9606 GN=NUDT3 PE=1 SV=1	NUDT3	2	0.657467	-0.441433	0.998733	-0.2422	-2.44803	-1.54363	0.306163	0.912832	0.0964135	0.673788	0.0625958	0.0714413
Transcriptional regulator Kaiso OS=Homo sapiens OX=9606 GN=ZBTB33 PE=1 SV=2	ZBTB33	4	0.603	1.65673	0.997633	0.755567	-0.515567	-0.331617	0.24723	0.0979232	0.194893	0.139965	0.177436	0.382916
Arginine/serine-rich protein PNISR OS=Homo sapiens OX=9606 GN=PNISR PE=1 SV=2	PNISR	7	0.472133	0.847067	0.9975	0.505067	-0.647067	0.730167	0.489368	0.49914	0.222544	0.269989	0.420551	0.396991
Regulation of nuclear pre-mRNA domain-containing protein 1B OS=Homo sapiens OX=9606 GN=RPRD1B PE=1 SV=1	RPRD1B	6	2.09333	1.2969	0.9971	0.117933	0.0799333	-0.273883	0.0275197	0.149956	0.0337895	0.674984	0.988665	0.766476
Dual specificity mitogen-activated protein kinase kinase 1 OS=Homo sapiens OX=9606 GN=MAP2K1 PE=1 SV=2	MAP2K1	8	1.01367	1.24097	0.9943	0.315333	0.0911667	0.340567	0.00339359	0.0186861	0.0247136	0.339359	0.608056	0.221635
Nesprin-1 OS=Homo sapiens OX=9606 GN=SYNE1 PE=1 SV=2	SYNE1	10	1.2157	0.4266	0.993367	0.752033	-0.930433	-0.803633	0.107163	0.400972	0.252592	0.279744	0.0653551	0.421109
Paraspeckle component 1 OS=Homo sapiens OX=9606 GN=PSPC1 PE=1 SV=1	PSPC1	5	1.32643	1.87663	0.993333	1.23043	-0.469067	-0.459233	0.0867215	0.231744	0.0739961	0.171181	0.269898	0.775066
Protein FRA10AC1 OS=Homo sapiens OX=9606 GN=FRA10AC1 PE=1 SV=3	FRA10AC1	2	0.1835	1.5984	0.992567	0.2457	0.694733	-0.0888833	0.892231	0.208901	0.293131	0.689305	0.226914	0.771824
Phosphomevalonate kinase OS=Homo sapiens OX=9606 GN=PMVK PE=1 SV=3	PMVK	2	1.43127	2.41403	0.990333	1.509	0.0584333	-0.576867	0.0653711	0.159238	0.251633	0.304848	0.924173	0.951675
Ubiquitin-like domain-containing CTD phosphatase 1 OS=Homo sapiens OX=9606 GN=UBLCP1 PE=1 SV=2	UBLCP1	6	1.28137	0.6918	0.9884	0.440267	-0.536	-0.612283	0.0334419	0.206237	0.0816693	0.32418	0.278337	0.292321
AT-rich interactive domain-containing protein 4A OS=Homo sapiens OX=9606 GN=ARID4A PE=1 SV=3	ARID4A	10	0.591767	1.57653	0.988367	0.934667	0.1781	-0.392083	0.335754	0.0244238	0.0765301	0.000459688	0.421195	0.717198
Pleckstrin homology domain-containing family A member 1 OS=Homo sapiens OX=9606 GN=PLEKHA1 PE=1 SV=2	PLEKHA1	10	0.714733	0.690467	0.987767	0.0776	-0.370467	-0.240483	0.29887	0.0804105	0.398086	0.883977	0.431336	0.48487
Biliverdin reductase A OS=Homo sapiens OX=9606 GN=BLVRA PE=1 SV=2	BLVRA	4	1.168	0.837833	0.987267	-0.234467	-0.3967	-1.23785	0.0582254	0.0143938	0.0859889	0.569493	0.116392	0.209618
Mitochondrial fission regulator 1-like OS=Homo sapiens OX=9606 GN=MTFR1L PE=1 SV=1	MTFR1L	2	-0.0534333	-0.0280667	0.9868	0.4973	0.224133	1.36142	0.761575	0.9602	0.218308	0.1726	0.95778	0.344854
Methyl-CpG-binding domain protein 3 OS=Homo sapiens OX=9606 GN=MBD3 PE=1 SV=1	MBD3	9	1.5207	1.39897	0.9868	0.444133	0.0664333	0.31085	0.00561185	0.106573	0.0400086	0.090003	0.803564	0.930634
Trafficking protein particle complex subunit OS=Homo sapiens OX=9606 GN=TRAPPC4 PE=1 SV=1	TRAPPC4	2	0.307267	0.2962	0.985067	-1.10447	-1.68057	1.51933	0.928778	0.486929	0.727253	0.19076	0.228778	0.320078
Fanconi anemia group G protein OS=Homo sapiens OX=9606 GN=FANCG PE=1 SV=1	FANCG	4	1.64717	0.492033	0.9844	0.970633	-0.403433	-0.202517	0.00951021	0.433786	0.151552	0.0326714	0.0961199	0.962927
RCR-type E3 ubiquitin transferase OS=Homo sapiens OX=9606 GN=MYCBP2 PE=1 SV=1	MYCBP2	23	0.272733	0.496767	0.983733	0.6899	-0.353333	-0.110417	0.677099	0.327999	0.332491	0.176863	0.756395	0.926664
Retinal dehydrogenase 1 OS=Homo sapiens OX=9606 GN=ALDH1A1 PE=1 SV=2	ALDH1A1	2	1.55407	0.401467	0.9804	0.511233	-0.0962333	-0.56825	0.0590518	0.881765	0.180617	0.690507	0.630681	0.351846
Lysine-specific demethylase 5A OS=Homo sapiens OX=9606 GN=KDM5A PE=1 SV=3	KDM5A	19	1.1692	0.9861	0.9792	0.623467	-0.4384	-0.840217	0.108712	0.141217	0.112802	0.27659	0.0851742	0.580928
Serine/arginine-rich splicing factor 3 OS=Homo sapiens OX=9606 GN=SRSF3 PE=1 SV=1	SRSF3	6	0.8121	1.3834	0.978267	0.5602	1.1344	1.19088	0.367201	0.131938	0.150975	0.567131	0.258977	0.300453
ATP-dependent RNA helicase A OS=Homo sapiens OX=9606 GN=DHX9 PE=1 SV=4	DHX9	48	1.51233	1.41513	0.977367	0.7372	0.0125667	0.0736333	0.00603341	0.0716803	0.0473382	0.0900872	0.935676	0.845806
Protein arginine N-methyltransferase 9 OS=Homo sapiens OX=9606 GN=PRMT9 PE=1 SV=1	PRMT9	5	1.67843	1.04613	0.977267	1.23633	-1.40763	-0.776267	0.0709563	0.124503	0.140536	0.141224	0.160219	0.720213
Choline-phosphate cytidylyltransferase A OS=Homo sapiens OX=9606 GN=PCYT1A PE=1 SV=2	PCYT1A	7	0.9446	1.13273	0.975333	0.664767	0.0941333	0.0484667	0.0362315	0.00022131	0.00121989	0.00530735	0.626802	0.977094
U4/U6 small nuclear ribonucleoprotein Prp3 OS=Homo sapiens OX=9606 GN=PRPF3 PE=1 SV=2	PRPF3	11	1.30687	1.0994	0.9733	0.5691	-0.0733667	-0.0233833	0.000238153	0.0612463	0.0290184	0.0345632	0.726694	0.935154
Eukaryotic translation initiation factor 3 subunit G (Fragment) OS=Homo sapiens OX=9606 GN=EIF3G PE=1 SV=1	EIF3G	9	2.10763	0.3734	0.973067	0.0456333	-0.6199	0.0410333	0.114152	0.500927	0.11276	0.893956	0.467278	0.805767
Transforming acidic coiled-coil-containing protein 3 OS=Homo sapiens OX=9606 GN=TACC3 PE=1 SV=1	TACC3	16	0.322167	-0.4267	0.970867	-0.0311333	-1.6453	-0.464483	0.471455	0.500839	0.115361	0.822133	0.0105925	0.457365
DNA fragmentation factor subunit beta OS=Homo sapiens OX=9606 GN=DFFB PE=1 SV=1	DFFB	2	-1.0534	-0.854267	0.9702	1.4044	-0.3017	-0.700817	0.159938	0.350957	0.363051	0.21213	0.397783	0.46397
UPF0449 protein C19orf25 OS=Homo sapiens OX=9606 GN=C19orf25 PE=1 SV=2	C19orf25	3	-0.0621667	1.06813	0.963467	1.49537	0.608167	1.52078	0.88186	0.356047	0.166418	0.130246	0.511074	0.13963
Eukaryotic translation initiation factor 2D OS=Homo sapiens OX=9606 GN=EIF2D PE=1 SV=3	EIF2D	14	0.982433	0.901933	0.963267	0.567333	0.3152	0.370067	0.106532	0.0385025	0.0288891	0.202341	0.473798	0.315056
Neurogenic locus notch homolog protein 2 OS=Homo sapiens OX=9606 GN=NOTCH2 PE=1 SV=3	NOTCH2	3	0.460833	0.00453333	0.9622	-0.356167	-0.894933	0.516233	0.334352	0.935827	0.238085	0.343132	0.0135823	0.639454
Nibrin OS=Homo sapiens OX=9606 GN=NBN PE=1 SV=1	NBN	6	0.5371	0.532267	0.961767	0.293133	-0.0171	-0.5859	0.162854	0.132779	0.0973205	0.125109	0.8842	0.200289
Ubiquitin carboxyl-terminal hydrolase 48 OS=Homo sapiens OX=9606 GN=USP48 PE=1 SV=1	USP48	2	0.7354	0.5289	0.9616	0.131733	-0.0237333	-0.86955	0.0222912	0.00858659	0.0204796	0.673322	0.903482	0.0141192
Protein O-mannosyl-transferase TMTC3 OS=Homo sapiens OX=9606 GN=TMTC3 PE=1 SV=2	TMTC3	2	0.877367	1.36773	0.960767	-0.145	-0.446833	-0.832817	0.283779	0.0845225	0.118468	0.84756	0.50503	0.127049
Nucleoside diphosphate kinase 7 OS=Homo sapiens OX=9606 GN=NME7 PE=1 SV=1	NME7	4	1.00877	0.447167	0.960667	0.947333	-0.8555	-0.0675167	0.0368242	0.316913	0.0786517	0.0855719	0.0978601	0.959295
Malonate--CoA ligase ACSF3, mitochondrial OS=Homo sapiens OX=9606 GN=ACSF3 PE=1 SV=3	ACSF3	20	1.25477	1.37493	0.960633	0.512167	-0.0729	0.1548	0.0194449	0.0345083	0.0340393	0.165672	0.722349	0.813069
Ubiquitin-fold modifier 1 OS=Homo sapiens OX=9606 GN=UFM1 PE=1 SV=1	UFM1	3	1.20413	0.644067	0.9584	0.516067	-0.367367	-0.45525	0.00684523	0.316082	0.116974	0.0813445	0.127868	0.120308
Ubiquitin carboxyl-terminal hydrolase 13 OS=Homo sapiens OX=9606 GN=USP13 PE=1 SV=2	USP13	4	0.4303	0.359133	0.957167	0.953867	-0.5615	-2.15737	0.472113	0.302434	0.0299653	0.67255	0.143685	0.12038
Histidine protein methyltransferase 1 homolog (Fragment) OS=Homo sapiens OX=9606 GN=METTL18 PE=1 SV=1	METTL18	2	1.0933	-0.329267	0.956267	0.3982	0.3377	0.414167	0.14941	0.469417	0.175289	0.443052	0.50778	0.641308
Glycogen synthase kinase-3 beta OS=Homo sapiens OX=9606 GN=GSK3B PE=1 SV=2	GSK3B	7	1.03313	0.982433	0.955	0.497833	-0.216367	-0.0224	0.00128997	0.00378854	0.00692331	0.146331	0.0473775	0.943704
Capping protein-inhibiting regulator of actin dynamics OS=Homo sapiens OX=9606 GN=CRACD PE=1 SV=1	CRACD	3	-0.7459	-0.369067	0.953333	-0.473	0.701867	-0.554733	0.195828	0.273738	0.29356	0.592903	0.604319	0.486892
Mediator of RNA polymerase II transcription subunit 11 OS=Homo sapiens OX=9606 GN=MED11 PE=1 SV=2	MED11	2	1.25353	1.20123	0.9521	0.728	-0.0632	-0.111517	0.0551346	0.109425	0.0371253	0.128516	0.94205	0.644649
Sentrin-specific protease 7 OS=Homo sapiens OX=9606 GN=SENP7 PE=1 SV=4	SENP7	3	0.894133	0.338733	0.9506	1.58723	-0.271233	-0.572517	0.347871	0.44773	0.366705	0.219438	0.565033	0.459439
MHC class II regulatory factor RFX1 OS=Homo sapiens OX=9606 GN=RFX1 PE=1 SV=2	RFX1	5	1.4871	1.4479	0.949833	0.525167	-0.3235	-0.7305	0.0478535	0.0454783	0.21126	0.170506	0.267176	0.392826
Elongation factor-like GTPase 1 OS=Homo sapiens OX=9606 GN=EFL1 PE=1 SV=2	EFL1	8	1.08187	0.116367	0.949233	0.0576667	-0.8954	-0.7264	0.0367984	0.609835	0.245036	0.746223	0.00631708	0.0393007
Sorting nexin-5 OS=Homo sapiens OX=9606 GN=SNX5 PE=1 SV=1	SNX5	5	0.750067	0.701633	0.9475	1.32943	0.5033	-0.5744	0.104044	0.0470004	0.241918	0.0245558	0.101185	0.253016
Integrin-linked protein kinase OS=Homo sapiens OX=9606 GN=ILK PE=1 SV=1	ILK	6	2.447	1.68383	0.9462	0.8665	-0.653033	-0.950367	0.0735569	0.0659423	0.383335	0.404689	0.328036	0.302143
Sentrin-specific protease 5 OS=Homo sapiens OX=9606 GN=SENP5 PE=1 SV=3	SENP5	7	0.874267	0.9286	0.9444	-0.1479	-0.1078	0.4861	0.0755261	0.0564673	0.0987379	0.651149	0.872653	0.0994287
LysM and putative peptidoglycan-binding domain-containing protein 2 OS=Homo sapiens OX=9606 GN=LYSMD2 PE=1 SV=1	LYSMD2	3	0.453767	0.4253	0.943333	0.124533	-0.6865	-1.99243	0.688608	0.350814	0.103604	0.934853	0.276093	0.118575
Protein kintoun OS=Homo sapiens OX=9606 GN=DNAAF2 PE=1 SV=2	DNAAF2	5	-0.0476	0.725067	0.942567	0.387167	-0.2773	-1.2919	0.353533	0.0810264	0.155649	0.314304	0.53849	0.454022
AMMECR1-like protein OS=Homo sapiens OX=9606 GN=AMMECR1L PE=1 SV=1	AMMECR1L	5	0.764633	0.828367	0.942433	0.181067	-0.000866667	0.294133	0.0298627	0.371969	0.0876658	0.841326	0.979273	0.622201
Cell division cycle protein 16 homolog OS=Homo sapiens OX=9606 GN=CDC16 PE=1 SV=2	CDC16	6	0.669	0.886267	0.940867	0.652033	-0.754033	-1.28945	0.299577	0.0420096	0.108808	0.0395031	0.0289352	0.387423
Zyxin OS=Homo sapiens OX=9606 GN=ZYX PE=1 SV=1	ZYX	6	0.642167	0.604233	0.939	0.1963	0.0248333	-1.14857	0.217652	0.396097	0.138361	0.652738	0.818098	0.384719
Eukaryotic initiation factor 4A-III OS=Homo sapiens OX=9606 GN=EIF4A3 PE=1 SV=4	EIF4A3	24	1.5822	1.7314	0.938967	0.8901	-0.162233	-0.429933	0.00659176	0.0285875	0.0289866	0.0442827	0.458362	0.510293
Adenylate kinase isoenzyme 6 OS=Homo sapiens OX=9606 GN=AK6 PE=1 SV=1	AK6	3	0.691333	1.07877	0.936467	0.882133	0.542133	0.513933	0.0555824	0.0243445	0.0180239	0.0215468	0.255101	0.586948
Zinc finger protein 513 OS=Homo sapiens OX=9606 GN=ZNF513 PE=1 SV=2	ZNF513	2	-0.433833	0.495033	0.9363	-0.730767	-0.4883	0.31795	0.328132	0.235477	0.31034	0.071254	0.529405	0.705631
USP6 N-terminal-like protein OS=Homo sapiens OX=9606 GN=USP6NL PE=1 SV=3	USP6NL	7	0.965633	1.00073	0.935767	-0.561133	-0.9568	-0.441467	0.0167093	0.00329607	0.0766235	0.211027	0.237201	0.466213
Mitochondrial-processing peptidase subunit beta OS=Homo sapiens OX=9606 GN=PMPCB PE=1 SV=2	PMPCB	7	1.11247	1.10033	0.9356	0.844733	-0.2675	-0.23395	0.00811325	0.0195268	0.0450657	0.0224504	0.0753685	0.844152
Semenogelin-2 OS=Homo sapiens OX=9606 GN=SEMG2 PE=1 SV=1	SEMG2	2	0.9962	1.5095	0.932033	0.161867	0.698	-0.877967	0.0444095	0.0438459	0.155693	0.656749	0.335421	0.303283
3-mercaptopyruvate sulfurtransferase OS=Homo sapiens OX=9606 GN=MPST PE=1 SV=1	MPST	3	0.5391	1.08763	0.931267	0.188667	-0.121533	0.32775	0.0513605	0.10157	0.242361	0.48313	0.313597	0.3095
WD repeat-containing protein 48 OS=Homo sapiens OX=9606 GN=WDR48 PE=1 SV=1	WDR48	3	0.7109	1.1655	0.931033	0.1766	0.139467	0.445033	0.00480525	0.113212	0.0172506	0.475485	0.514537	0.463202
PEST proteolytic signal-containing nuclear protein OS=Homo sapiens OX=9606 GN=PCNP PE=1 SV=2	PCNP	2	0.201167	1.73813	0.930867	0.292767	0.679533	2.01712	0.553417	0.0765752	0.337177	0.824743	0.34425	0.265911
Secretory carrier-associated membrane protein 1 OS=Homo sapiens OX=9606 GN=SCAMP1 PE=1 SV=2	SCAMP1	3	1.17767	1.1358	0.926767	0.579	0.0600333	-1.56785	0.209939	0.0601136	0.145853	0.360359	0.826092	0.212903
Cysteinyl-tRNA synthetase OS=Homo sapiens OX=9606 GN=CARS1 PE=1 SV=1	CARS1	19	1.0833	0.452433	0.926667	0.467033	-0.866933	-0.75225	0.111176	0.494411	0.128209	0.731063	0.0765222	0.562614
Translation initiation factor eIF-2B subunit epsilon OS=Homo sapiens OX=9606 GN=EIF2B5 PE=1 SV=3	EIF2B5	8	1.33433	1.11467	0.926033	0.824667	-0.181967	-0.44405	0.0916049	0.116291	0.109186	0.0584571	0.545518	0.734257
Guanine nucleotide exchange factor VAV2 OS=Homo sapiens OX=9606 GN=VAV2 PE=1 SV=2	VAV2	5	1.67447	1.11663	0.925233	1.0614	-0.3172	-0.287383	0.022426	0.202347	0.545698	0.342091	0.626293	0.849651
Probable C-mannosyltransferase DPY19L1 OS=Homo sapiens OX=9606 GN=DPY19L1 PE=1 SV=1	DPY19L1	2	1.71317	1.40423	0.9241	0.4784	0.0532667	0.9369	0.0240579	0.0260771	0.0391031	0.205237	0.861456	0.375224
Chromatin assembly factor 1 subunit A OS=Homo sapiens OX=9606 GN=CHAF1A PE=1 SV=3	CHAF1A	12	0.7101	0.2453	0.9227	0.200067	-0.115967	-0.05715	0.0638726	0.875567	0.122074	0.302995	0.656795	0.780039
Rho guanine nucleotide exchange factor 12 OS=Homo sapiens OX=9606 GN=ARHGEF12 PE=1 SV=1	ARHGEF12	3	0.8705	-0.3241	0.922433	1.27233	0.213	0.423417	0.235989	0.806937	0.294839	0.269223	0.669445	0.889179
Mitogen-activated protein kinase 8 OS=Homo sapiens OX=9606 GN=MAPK8 PE=1 SV=2	MAPK8	4	1.82407	0.7031	0.921667	0.6462	-0.1467	0.0788167	0.071817	0.580618	0.564246	0.0142436	0.873546	0.992455
Pumilio homolog 2 OS=Homo sapiens OX=9606 GN=PUM2 PE=1 SV=2	PUM2	11	0.350933	0.7516	0.921	0.7783	-0.454833	-0.588717	0.443055	0.0955436	0.348617	0.0879286	0.0797192	0.329614
28S ribosomal protein S23, mitochondrial OS=Homo sapiens OX=9606 GN=MRPS23 PE=1 SV=2	MRPS23	2	1.49723	1.17757	0.920967	0.5784	1.573	-1.26332	0.117515	0.233204	0.33239	0.372434	0.0877616	0.268742
Serine/threonine-protein phosphatase 6 regulatory ankyrin repeat subunit B OS=Homo sapiens OX=9606 GN=ANKRD44 PE=1 SV=3	ANKRD44	5	-0.1777	0.1831	0.919267	-0.497	-0.896067	0.219817	0.406745	0.513969	0.602496	0.913502	0.332171	0.710487
Hydroxyacylglutathione hydrolase, mitochondrial OS=Homo sapiens OX=9606 GN=HAGH PE=1 SV=2	HAGH	2	1.2274	1.00343	0.916867	-0.1881	-0.322367	-2.01968	0.152009	0.224573	0.327577	0.786168	0.172706	0.0444453
HAUS augmin-like complex subunit 8 OS=Homo sapiens OX=9606 GN=HAUS8 PE=1 SV=3	HAUS8	10	1.1831	1.40763	0.9164	1.2213	-1.12513	-0.805367	0.0421956	0.124464	0.240776	0.424447	0.149339	0.392269
Striatin-interacting protein 1 OS=Homo sapiens OX=9606 GN=STRIP1 PE=1 SV=1	STRIP1	8	1.0595	1.05133	0.911633	0.827967	-0.376967	-0.118967	0.0923671	0.022322	0.182505	0.164886	0.423701	0.886612
Transmembrane protein 11, mitochondrial OS=Homo sapiens OX=9606 GN=TMEM11 PE=1 SV=1	TMEM11	2	1.46483	2.8252	0.910267	-0.0886333	0.0128	0.213883	0.0236191	0.0395127	0.183597	0.726012	0.944295	0.841113
E3 ubiquitin-protein ligase RAD18 OS=Homo sapiens OX=9606 GN=RAD18 PE=1 SV=2	RAD18	9	0.574	0.459433	0.909733	0.4122	-0.905633	0.392117	0.258727	0.248777	0.153467	0.320599	0.0281347	0.551679
Pyruvate kinase (Fragment) OS=Homo sapiens OX=9606 GN=PKM PE=1 SV=1	PKM	4	0.557233	-0.338567	0.908333	-0.0279667	0.3947	0.68735	0.616858	0.541826	0.225656	0.951796	0.0859891	0.493807
Antigen peptide transporter 2 OS=Homo sapiens OX=9606 GN=TAP2 PE=1 SV=1	TAP2	9	0.6883	-0.0333333	0.908067	0.979167	0.341467	-0.189017	0.341231	0.626364	0.0089304	0.216726	0.497322	0.928867
Glycerol-3-phosphate acyltransferase 1, mitochondrial OS=Homo sapiens OX=9606 GN=GPAM PE=1 SV=3	GPAM	4	0.8185	1.0855	0.905933	-0.519367	0.00573333	-0.366033	0.0550003	0.220526	0.129879	0.346221	0.784381	0.121926
Lon protease homolog, mitochondrial OS=Homo sapiens OX=9606 GN=LONP1 PE=1 SV=1	LONP1	22	1.31873	1.47423	0.905567	0.660167	-0.0938333	-0.0911167	0.00384556	0.0997244	0.0728282	0.0407265	0.604996	0.856594
Protein phosphatase 1 regulatory subunit 12C (Fragment) OS=Homo sapiens OX=9606 GN=PPP1R12C PE=1 SV=1	PPP1R12C	13	0.449333	-0.126133	0.904567	0.543567	0.6838	-0.7024	0.778425	0.825698	0.0382171	0.447145	0.250944	0.283637
NADH dehydrogenase [ubiquinone] 1 alpha subcomplex assembly factor 4 OS=Homo sapiens OX=9606 GN=NDUFAF4 PE=1 SV=1	NDUFAF4	2	1.27177	0.7157	0.902867	-0.439933	-0.790833	-1.12772	0.0231077	0.212749	0.00521146	0.301111	0.203029	0.319331
26S proteasome non-ATPase regulatory subunit 7 OS=Homo sapiens OX=9606 GN=PSMD7 PE=1 SV=2	PSMD7	4	1.1747	0.6147	0.901167	0.483333	-0.745267	-1.23595	0.170217	0.192984	0.0720011	0.321154	0.117787	0.264219
Mitochondrial glycine transporter OS=Homo sapiens OX=9606 GN=SLC25A38 PE=1 SV=1	SLC25A38	2	1.3961	0.710367	0.9009	1.59207	0.478167	0.26045	0.253513	0.374632	0.301245	0.258798	0.911493	0.765751
Keratin, type II cuticular Hb2 OS=Homo sapiens OX=9606 GN=KRT82 PE=1 SV=3	KRT82	5	0.703267	0.8273	0.900533	0.962033	-0.9029	0.321683	0.325653	0.108963	0.153955	0.264981	0.359074	0.608085
F-box/LRR-repeat protein 18 (Fragment) OS=Homo sapiens OX=9606 GN=FBXL18 PE=1 SV=1	FBXL18	4	1.20463	1.6338	0.898467	0.791467	-0.3822	-0.699083	0.000428066	0.0330201	0.146066	0.160466	0.162015	0.479579
Dual specificity mitogen-activated protein kinase kinase 2 OS=Homo sapiens OX=9606 GN=MAP2K2 PE=1 SV=1	MAP2K2	8	0.874833	0.976	0.895233	0.467467	0.0625333	-0.134483	0.0145459	0.00289955	0.0355208	0.193917	0.645789	0.990945
26S proteasome non-ATPase regulatory subunit 11 OS=Homo sapiens OX=9606 GN=PSMD11 PE=1 SV=3	PSMD11	19	1.30303	1.43667	0.894633	0.7805	-0.391133	-0.392633	0.00496632	0.0808485	0.073677	0.0530726	0.163471	0.661704
Succinyl-CoA:3-ketoacid coenzyme A transferase 1, mitochondrial OS=Homo sapiens OX=9606 GN=OXCT1 PE=1 SV=1	OXCT1	8	1.82063	2.2292	0.894067	0.731967	0.9282	1.87332	0.238846	0.00959647	0.00521052	0.185555	0.346811	0.07557
Spindle assembly abnormal protein 6 homolog OS=Homo sapiens OX=9606 GN=SASS6 PE=1 SV=1	SASS6	11	1.20583	0.688233	0.8917	0.184567	-0.4268	-0.485867	0.0343421	0.120605	0.0419537	0.65441	0.133787	0.104873
Integrator complex subunit 13 OS=Homo sapiens OX=9606 GN=INTS13 PE=1 SV=2	INTS13	4	1.39987	0.570533	0.888167	0.8761	-0.8663	-1.5795	0.00701216	0.356639	0.399898	0.0526894	0.0385684	0.470822
Serine/arginine-rich splicing factor 6 OS=Homo sapiens OX=9606 GN=SRSF6 PE=1 SV=2	SRSF6	11	1.19517	0.734667	0.8861	0.9312	-0.196533	-0.0239667	0.0631533	0.15167	0.0617154	0.0356168	0.512425	0.967726
Tyrosine--tRNA ligase, cytoplasmic OS=Homo sapiens OX=9606 GN=YARS1 PE=1 SV=4	YARS1	25	1.10793	1.14513	0.885933	0.4761	0.106133	0.0635167	0.00745166	0.00246477	0.0306301	0.000639886	0.63548	0.84519
Myosin light chain 6B OS=Homo sapiens OX=9606 GN=MYL6B PE=1 SV=1	MYL6B	5	0.7932	0.603767	0.885933	0.2521	-0.621367	0.36875	0.160118	0.183834	0.26312	0.387599	0.1076	0.135576
Cystatin-C OS=Homo sapiens OX=9606 GN=CST3 PE=1 SV=1	CST3	2	0.7666	-0.265467	0.884867	0.710767	-0.363333	0.257183	0.512238	0.6931	0.304534	0.449194	0.829557	0.571025
Protein phosphatase inhibitor 2 (Fragment) OS=Homo sapiens OX=9606 GN=PPP1R2 PE=1 SV=1	PPP1R2	3	0.287267	0.0768	0.883367	0.1881	-0.166067	0.677017	0.737644	0.701948	0.35989	0.607673	0.859167	0.554217
Phosducin-like protein 3 OS=Homo sapiens OX=9606 GN=PDCL3 PE=1 SV=1	PDCL3	6	0.147667	0.159567	0.8788	0.461467	-1.21893	-0.93245	0.891931	0.639399	0.335692	0.404457	0.133945	0.24009
LUC7-like (S. cerevisiae) (Fragment) OS=Homo sapiens OX=9606 GN=LUC7L PE=1 SV=1	LUC7L	4	1.09033	1.40053	0.8744	0.856467	0.250133	-0.545667	0.315085	0.110044	0.0485193	0.119373	0.766069	0.146978
RNA helicase OS=Homo sapiens OX=9606 GN=DHX35 PE=1 SV=1	DHX35	6	2.32333	1.4427	0.874333	-0.1588	-0.6757	-0.529133	0.0860247	0.0509751	0.291237	0.58765	0.191783	0.855554
Cytochrome c oxidase assembly factor 4 homolog, mitochondrial OS=Homo sapiens OX=9606 GN=COA4 PE=1 SV=2	COA4	2	-1.35363	-1.40763	0.872533	-0.163767	0.9006	-0.268233	0.306729	0.143398	0.366897	0.882945	0.167219	0.722339
Integrator complex subunit 1 OS=Homo sapiens OX=9606 GN=INTS1 PE=1 SV=2	INTS1	36	1.71333	1.2539	0.8702	0.8337	-0.9024	-1.10462	0.0168991	0.0584077	0.2163	0.0543947	0.0109225	0.252873
ATP-dependent zinc metalloprotease YME1L1 OS=Homo sapiens OX=9606 GN=YME1L1 PE=1 SV=2	YME1L1	19	1.5943	1.02633	0.869733	0.712433	-1.89423	0.64345	0.298758	0.471072	0.391781	0.636734	0.16127	0.611486
Nuclear receptor coactivator 7 OS=Homo sapiens OX=9606 GN=NCOA7 PE=1 SV=2	NCOA7	5	0.640867	0.689667	0.8696	0.541833	-0.0235667	-1.09647	0.482148	0.111904	0.283256	0.165658	0.907861	0.449562
DNA oxidative demethylase ALKBH2 OS=Homo sapiens OX=9606 GN=ALKBH2 PE=1 SV=1	ALKBH2	5	0.748033	0.850633	0.869333	0.286433	-0.572067	-0.237783	0.143724	0.0923926	0.414853	0.696729	0.079218	0.585099
SOSS complex subunit C OS=Homo sapiens OX=9606 GN=INIP PE=1 SV=1	INIP	2	0.785633	0.820933	0.869067	-0.3454	-0.166033	-0.2543	0.165066	0.0974505	0.0503649	0.59143	0.545671	0.526098
Keratin, type II cytoskeletal 71 OS=Homo sapiens OX=9606 GN=KRT71 PE=1 SV=3	KRT71	10	1.00333	0.578067	0.868767	-0.00303333	-0.398033	-0.8478	0.755127	0.42442	0.344161	0.611253	0.871617	0.436579
Cyclin-dependent kinase 12 OS=Homo sapiens OX=9606 GN=CDK12 PE=1 SV=2	CDK12	24	1.1848	1.1601	0.867767	0.413533	-0.455933	-0.04905	0.0550098	0.0188545	0.0171971	0.301459	0.304545	0.808635
Protein adenylyltransferase SelO, mitochondrial OS=Homo sapiens OX=9606 GN=SELENOO PE=1 SV=3	SELENOO	3	0.459567	1.43913	0.8663	0.253133	-0.183267	-0.743533	0.283482	0.14949	0.104161	0.660061	0.585795	0.635564
Sterol regulatory element-binding protein cleavage-activating protein OS=Homo sapiens OX=9606 GN=SCAP PE=1 SV=4	SCAP	4	0.8031	0.36	0.8663	1.33597	0.0662	-0.382567	0.12916	0.302951	0.0399705	0.00173332	0.99321	0.219355
Neutral alpha-glucosidase AB OS=Homo sapiens OX=9606 GN=GANAB PE=1 SV=1	GANAB	27	-0.0016	0.819133	0.866267	-2.07117	0.445633	-0.102367	0.965116	0.338722	0.485093	0.00295026	0.382575	0.979166
COMM domain-containing protein 6 OS=Homo sapiens OX=9606 GN=COMMD6 PE=1 SV=1	COMMD6	2	0.559367	0.895533	0.8657	0.0940667	-0.5258	-0.5886	0.60276	0.112059	0.0547101	0.90741	0.140285	0.430393
Peptidyl-prolyl cis-trans isomerase NIMA-interacting 1 OS=Homo sapiens OX=9606 GN=PIN1 PE=1 SV=1	PIN1	2	1.81763	1.32317	0.8656	-0.0764333	0.125267	-0.255733	0.180851	0.0998259	0.205336	0.85462	0.60281	0.381127
Peroxin-1 OS=Homo sapiens OX=9606 GN=PEX1 PE=1 SV=1	PEX1	10	0.930833	1.40657	0.865567	0.5205	0.615567	-0.981383	0.0988863	0.149093	0.312326	0.208796	0.104854	0.262102
Disheveled-associated activator of morphogenesis 2 OS=Homo sapiens OX=9606 GN=DAAM2 PE=1 SV=1	DAAM2	3	1.01237	0.451433	0.865567	0.332967	-0.155867	0.474783	0.0456993	0.24642	0.092084	0.670436	0.324139	0.583001
Armadillo repeat-containing protein 10 OS=Homo sapiens OX=9606 GN=ARMC10 PE=1 SV=1	ARMC10	3	1.30737	0.771633	0.864167	0.624267	-0.332567	-0.51825	0.0239564	0.161597	0.191201	0.257159	0.803093	0.407829
RuvB-like 2 OS=Homo sapiens OX=9606 GN=RUVBL2 PE=1 SV=3	RUVBL2	18	1.41207	1.35867	0.863467	1.10283	-0.3627	-0.562133	0.0339141	0.191027	0.104481	0.0690101	0.236007	0.635821
RNA-binding protein MEX3B OS=Homo sapiens OX=9606 GN=MEX3B PE=1 SV=1	MEX3B	4	0.912167	0.976833	0.861933	0.796967	-0.4629	0.0392333	0.111156	0.0113923	0.052368	0.0516258	0.0430656	0.850491
DNA polymerase kappa OS=Homo sapiens OX=9606 GN=POLK PE=1 SV=1	POLK	2	-0.1975	2.01337	0.861667	-0.691067	-1.70813	0.223483	0.71362	0.266778	0.0650444	0.405213	0.0169482	0.690118
DENN domain-containing protein 10 OS=Homo sapiens OX=9606 GN=DENND10 PE=1 SV=1	DENND10	3	1.73817	0.307667	0.861233	0.578467	-0.400067	0.47605	0.155828	0.547664	0.130926	0.638852	0.664295	0.601064
UBX domain-containing protein 1 OS=Homo sapiens OX=9606 GN=UBXN1 PE=1 SV=2	UBXN1	5	0.910467	0.6651	0.8601	0.6648	-0.232933	0.3186	0.0119529	0.194052	0.108425	0.172727	0.1172	0.420123
Fumarate hydratase, mitochondrial OS=Homo sapiens OX=9606 GN=FH PE=1 SV=3	FH	6	0.981867	0.574033	0.8568	0.904267	-0.1021	-0.384467	0.0555878	0.0509267	0.013207	0.0701835	0.6356	0.440198
SAP30-binding protein OS=Homo sapiens OX=9606 GN=SAP30BP PE=1 SV=1	SAP30BP	6	1.02753	0.9567	0.856733	0.919967	-0.125333	0.341717	0.0130186	0.159927	0.0662887	0.00759285	0.572144	0.611923
NAD-dependent malic enzyme, mitochondrial OS=Homo sapiens OX=9606 GN=ME2 PE=1 SV=1	ME2	3	1.1382	0.913733	0.856067	0.513033	-0.697233	0.406017	0.0109617	0.103497	0.0115992	0.140409	0.0585138	0.646125
Sideroflexin-1 OS=Homo sapiens OX=9606 GN=SFXN1 PE=1 SV=4	SFXN1	13	1.16787	1.318	0.8556	0.5922	0.102233	0.266483	0.00511457	0.00760861	0.0242234	0.0982085	0.811805	0.689495
Probable tRNA N6-adenosine threonylcarbamoyltransferase, mitochondrial OS=Homo sapiens OX=9606 GN=OSGEPL1 PE=2 SV=2	OSGEPL1	3	0.9193	0.974167	0.854533	0.276067	-0.189033	-0.599567	0.0513539	0.0110866	0.0845149	0.54757	0.427078	0.0965936
Mitochondrial intermembrane space import and assembly protein 40 OS=Homo sapiens OX=9606 GN=CHCHD4 PE=1 SV=1	CHCHD4	2	0.2572	0.461467	0.854167	0.131533	-0.448933	-0.640667	0.649356	0.182176	0.50335	0.668481	0.219904	0.398753
Exosome complex exonuclease RRP44 OS=Homo sapiens OX=9606 GN=DIS3 PE=1 SV=2	DIS3	25	1.14837	1.14507	0.853633	0.798167	-0.0606667	-0.192433	0.00530445	0.0344493	0.167974	0.0126179	0.615655	0.806607
E3 ubiquitin-protein ligase MIB1 OS=Homo sapiens OX=9606 GN=MIB1 PE=1 SV=1	MIB1	6	1.66767	1.63877	0.8513	0.3664	-1.32673	-1.33962	0.0687954	0.105237	0.274272	0.735673	0.0133057	0.274264
E3 ubiquitin-protein ligase HECTD3 OS=Homo sapiens OX=9606 GN=HECTD3 PE=1 SV=1	HECTD3	7	0.5219	0.6308	0.851233	0.887033	0.2771	0.225667	0.0727812	0.00927976	0.0656711	0.00728502	0.261968	0.357075
Single-stranded DNA-binding protein, mitochondrial OS=Homo sapiens OX=9606 GN=SSBP1 PE=1 SV=1	SSBP1	5	1.00223	0.8252	0.847367	-0.0035	0.565	0.505817	0.420143	0.317829	0.235004	0.883594	0.300277	0.472048
Cyclin-dependent kinase 2-interacting protein OS=Homo sapiens OX=9606 GN=CINP PE=1 SV=1	CINP	2	0.703867	1.10273	0.846433	0.168533	-0.676867	-0.451617	0.128267	0.152653	0.0917243	0.636583	0.0451372	0.404492
2-5A-dependent ribonuclease OS=Homo sapiens OX=9606 GN=RNASEL PE=1 SV=2	RNASEL	5	0.987767	0.851467	0.8455	0.5013	0.1464	0.0237333	0.0158876	0.104735	0.0845006	0.178007	0.365671	0.97467
Probable ATP-dependent RNA helicase DDX46 OS=Homo sapiens OX=9606 GN=DDX46 PE=1 SV=2	DDX46	53	1.12633	1.11057	0.845333	0.483067	-0.467	-0.425667	0.125251	0.00589212	0.0171994	0.0140278	0.272356	0.657605
Protein phosphatase 1G OS=Homo sapiens OX=9606 GN=PPM1G PE=1 SV=1	PPM1G	17	0.622833	0.575767	0.844167	0.3917	-0.6702	-0.819783	0.0343792	0.16106	0.167818	0.54426	0.0726551	0.0536418
DnaJ homolog subfamily C member 11 OS=Homo sapiens OX=9606 GN=DNAJC11 PE=1 SV=2	DNAJC11	17	1.30207	1.21663	0.843867	-0.599467	-1.30503	-1.02258	0.00550333	0.119581	0.195481	0.115174	0.0850452	0.292135
rRNA methyltransferase 1, mitochondrial OS=Homo sapiens OX=9606 GN=MRM1 PE=1 SV=1	MRM1	2	1.22653	0.667267	0.843333	0.608167	-0.204233	0.257667	0.346866	0.0625659	0.161427	0.323369	0.398504	0.680812
RNA-binding motif protein, X chromosome OS=Homo sapiens OX=9606 GN=RBMX PE=1 SV=3	RBMX	15	0.854867	0.775433	0.8421	0.188367	-0.178567	-0.30085	0.0195047	0.110522	0.0538013	0.57085	0.383066	0.554105
FAST kinase domain-containing protein 3, mitochondrial OS=Homo sapiens OX=9606 GN=FASTKD3 PE=1 SV=2	FASTKD3	2	0.807233	-1.33467	0.8413	2.12737	1.48663	-1.54957	0.382792	0.406275	0.543214	0.115355	0.0153139	0.522532
Cleft lip and palate transmembrane protein 1 OS=Homo sapiens OX=9606 GN=CLPTM1 PE=1 SV=1	CLPTM1	4	1.34523	1.04007	0.840333	0.3971	-0.477167	0.1373	0.030135	0.0615761	0.0153459	0.0862512	0.281466	0.857986
5'-deoxynucleotidase HDDC2 OS=Homo sapiens OX=9606 GN=HDDC2 PE=1 SV=1	HDDC2	2	1.09483	1.07183	0.839667	-0.5935	-0.342567	-1.39923	0.0907777	0.0243053	0.030491	0.621608	0.732579	0.0770349
Serine/threonine-protein kinase VRK1 OS=Homo sapiens OX=9606 GN=VRK1 PE=1 SV=1	VRK1	16	1.50973	1.38843	0.839633	0.958933	-0.1002	-0.0149833	0.00459724	0.0728837	0.0647775	0.052172	0.528057	0.97779
Metastasis-associated protein MTA3 OS=Homo sapiens OX=9606 GN=MTA3 PE=1 SV=1	MTA3	14	1.5647	1.3532	0.837933	0.680033	-0.490133	-0.0616	0.0825075	0.0544476	0.0678674	0.00982512	0.0758861	0.870708
Rotatin OS=Homo sapiens OX=9606 GN=RTTN PE=1 SV=3	RTTN	6	0.7137	0.8235	0.837167	0.295733	-0.464367	-0.102183	0.00681711	0.297873	0.199015	0.641054	0.571236	0.737654
EEF1A lysine methyltransferase 2 OS=Homo sapiens OX=9606 GN=EEF1AKMT2 PE=1 SV=1	EEF1AKMT2	5	1.21243	1.6966	0.8365	0.664033	-0.353167	-0.1946	0.00848965	0.0257591	0.0333654	0.0210245	0.0277958	0.621909
AP-3 complex subunit mu-2 OS=Homo sapiens OX=9606 GN=AP3M2 PE=1 SV=1	AP3M2	5	0.7902	0.9432	0.8364	0.547967	-1.4137	-0.825917	0.327109	0.135325	0.284051	0.452342	0.0296137	0.561124
Nucleolysin TIAR OS=Homo sapiens OX=9606 GN=TIAL1 PE=1 SV=1	TIAL1	5	0.5936	0.708467	0.836267	0.372733	-0.1607	-1.34907	0.494813	0.326921	0.347825	0.729719	0.712621	0.275681
MOB kinase activator 1B OS=Homo sapiens OX=9606 GN=MOB1B PE=1 SV=3	MOB1B	7	1.05927	0.976267	0.835267	0.619067	-0.00136667	-0.3275	0.00514803	0.0256673	0.0600688	0.0587146	0.909272	0.5166
Actin-histidine N-methyltransferase OS=Homo sapiens OX=9606 GN=SETD3 PE=1 SV=1	SETD3	2	0.227733	0.1763	0.8344	-0.0418667	-0.231333	-0.119867	0.959422	0.804274	0.116674	0.941231	0.706301	0.804361
Serine/threonine-protein kinase MRCK alpha OS=Homo sapiens OX=9606 GN=CDC42BPA PE=1 SV=1	CDC42BPA	15	-0.3458	0.0424667	0.834167	-0.800333	-0.202833	0.367967	0.91407	0.870641	0.140909	0.260284	0.392976	0.818625
DNA repair protein XRCC3 OS=Homo sapiens OX=9606 GN=XRCC3 PE=1 SV=1	XRCC3	2	1.37973	1.20777	0.833433	-0.421033	-0.0685	-0.477983	0.0112799	0.00957754	0.0379607	0.343545	0.768629	0.475192
Adenylyl cyclase-associated protein 1 (Fragment) OS=Homo sapiens OX=9606 GN=CAP1 PE=1 SV=8	CAP1	7	0.366933	1.0666	0.833233	1.10873	-1.22097	-1.06003	0.895762	0.444586	0.363294	0.42167	0.433244	0.44641
S-phase kinase-associated protein 2 OS=Homo sapiens OX=9606 GN=SKP2 PE=1 SV=1	SKP2	6	1.41537	1.3798	0.8329	0.580267	-0.224233	-0.2289	0.000612938	0.0963841	0.0959998	0.117555	0.171273	0.797099
Serine/arginine-rich splicing factor 5 OS=Homo sapiens OX=9606 GN=SRSF5 PE=1 SV=1	SRSF5	5	0.9821	0.555067	0.8326	0.550567	-0.825933	-0.762833	0.00804785	0.266998	0.0122824	0.187336	0.0689016	0.334765
Inactive serine/threonine-protein kinase VRK3 OS=Homo sapiens OX=9606 GN=VRK3 PE=1 SV=2	VRK3	3	1.0527	0.5307	0.8319	0.7091	-0.556133	-0.488183	0.132729	0.0457582	0.205071	0.19647	0.0998254	0.215684
Splicing factor 3A subunit 3 OS=Homo sapiens OX=9606 GN=SF3A3 PE=1 SV=1	SF3A3	12	1.53727	1.09407	0.8314	0.9586	0.0480667	-0.08285	0.0322028	0.0557405	0.0731711	0.0271708	0.837708	0.934884
Sterile alpha motif domain-containing protein 9 OS=Homo sapiens OX=9606 GN=SAMD9 PE=1 SV=1	SAMD9	17	1.1768	0.974467	0.830967	0.4927	-0.3037	-0.0681	0.0239077	0.109363	0.0489492	0.0137634	0.313559	0.933049
Centrosomal protein of 192 kDa (Fragment) OS=Homo sapiens OX=9606 GN=CEP192 PE=1 SV=1	CEP192	9	2.10193	-0.3972	0.830867	0.911333	-0.3133	-1.84888	0.0773485	0.725986	0.71746	0.107025	0.913526	0.0703182
Leucine--tRNA ligase OS=Homo sapiens OX=9606 GN=LARS2 PE=1 SV=1	LARS2	14	0.958433	1.37907	0.830267	0.5483	0.1696	0.155617	0.0541944	0.0150974	0.00736443	0.328316	0.669639	0.711524
Coatomer subunit delta OS=Homo sapiens OX=9606 GN=ARCN1 PE=1 SV=1	ARCN1	27	1.6597	1.3281	0.830167	0.361367	-0.0961333	-0.128983	0.00029364	0.142848	0.151722	0.0919351	0.584302	0.768789
Myotubularin-related protein 14 OS=Homo sapiens OX=9606 GN=MTMR14 PE=1 SV=2	MTMR14	6	0.7939	0.977667	0.830033	0.442967	0.0878667	-3.06942	0.235264	0.0205912	0.188405	0.222911	0.518018	0.0551947
Ubiquitin carboxyl-terminal hydrolase 34 OS=Homo sapiens OX=9606 GN=USP34 PE=1 SV=2	USP34	18	0.768767	0.8139	0.828667	0.9876	-0.772267	-1.81998	0.013804	0.355708	0.136123	0.139745	0.223297	0.0392533
GATOR complex protein NPRL3 OS=Homo sapiens OX=9606 GN=NPRL3 PE=1 SV=1	NPRL3	5	1.58753	1.05677	0.828333	-0.0870333	-1.3796	-0.2544	0.0101202	0.147809	0.103911	0.924874	0.0527819	0.970208
Serine/arginine-rich splicing factor 7 OS=Homo sapiens OX=9606 GN=SRSF7 PE=1 SV=1	SRSF7	8	1.30807	1.15383	0.8279	0.586333	-0.256267	-0.270867	0.0572611	0.0573256	0.0567672	0.124799	0.366038	0.82457
Mitochondrial inner membrane protein OXA1L OS=Homo sapiens OX=9606 GN=OXA1L PE=1 SV=1	OXA1L	4	1.24407	0.899333	0.825633	0.157767	-0.229067	-0.0710667	0.00834722	0.0636861	0.0444734	0.364512	0.389274	0.888515
Phospholipase A-2-activating protein OS=Homo sapiens OX=9606 GN=PLAA PE=1 SV=2	PLAA	20	1.18387	0.703433	0.823833	0.6293	-0.7023	-0.81485	0.0393455	0.255014	0.159177	0.412173	0.0878353	0.622672
FACT complex subunit SSRP1 OS=Homo sapiens OX=9606 GN=SSRP1 PE=1 SV=1	SSRP1	12	1.43247	0.9824	0.8238	0.768467	-0.553667	-0.32105	0.00125335	0.190419	0.180443	0.154918	0.107139	0.883437
Pleckstrin homology-like domain family B member 3 OS=Homo sapiens OX=9606 GN=PHLDB3 PE=1 SV=3	PHLDB3	7	0.0765667	0.995367	0.8226	0.729433	0.488	1.02855	0.774079	0.181095	0.173217	0.0742556	0.419802	0.00598622
Phosphatidylinositol 4,5-bisphosphate 3-kinase catalytic subunit alpha isoform OS=Homo sapiens OX=9606 GN=PIK3CA PE=1 SV=2	PIK3CA	5	0.181633	0.443667	0.8219	0.255833	-0.9822	0.708667	0.763194	0.0898122	0.477313	0.92225	0.133669	0.560889
Nitric oxide-associated protein 1 OS=Homo sapiens OX=9606 GN=NOA1 PE=1 SV=2	NOA1	14	1.24213	1.71723	0.821133	0.0243667	-0.5415	-0.67875	0.0151202	0.0735616	0.0928628	0.907652	0.195507	0.165595
Protein mono-ADP-ribosyltransferase PARP14 OS=Homo sapiens OX=9606 GN=PARP14 PE=1 SV=3	PARP14	24	0.918933	1.15587	0.8209	0.808267	-0.172833	-0.41395	0.000796163	0.385449	0.193939	0.0771212	0.439968	0.507286
Deubiquitinating protein VCPIP1 OS=Homo sapiens OX=9606 GN=VCPIP1 PE=1 SV=2	VCPIP1	12	0.682533	0.698767	0.820833	-0.0575333	0.00483333	-0.0962167	0.0380859	0.0457143	0.0471115	0.780814	0.946998	0.576453
DNA topoisomerase I (Fragment) OS=Homo sapiens OX=9606 GN=TOP1MT PE=1 SV=2	TOP1MT	5	1.48933	1.4073	0.820233	1.23183	0.331333	-0.566367	0.0046767	0.125949	0.1058	0.326469	0.477234	0.811209
RNA-binding protein 4B OS=Homo sapiens OX=9606 GN=RBM4B PE=1 SV=1	RBM4B	10	1.7962	2.03407	0.819767	0.5717	-1.29477	-0.69295	0.0777751	0.0899271	0.341963	0.660443	0.0787052	0.766439
Peptidyl-prolyl cis-trans isomerase (Fragment) OS=Homo sapiens OX=9606 GN=PPIH PE=1 SV=1	PPIH	2	1.01457	0.934667	0.819467	0.4079	-0.0299667	-0.123167	0.00341476	0.0452979	0.0851224	0.220511	0.905851	0.833189
Ribosome maturation protein SBDS OS=Homo sapiens OX=9606 GN=SBDS PE=1 SV=4	SBDS	2	2.0274	1.03797	0.817567	1.7031	-0.453667	-0.0563667	0.0167512	0.193185	0.263094	0.108339	0.447542	0.805858
Arf-GAP with SH3 domain, ANK repeat and PH domain-containing protein 1 OS=Homo sapiens OX=9606 GN=ASAP1 PE=1 SV=4	ASAP1	4	0.974933	-0.571167	0.8173	1.67027	0.756867	0.07325	0.414131	0.438523	0.122806	0.0575054	0.683881	0.831768
ER membrane protein complex subunit 4 OS=Homo sapiens OX=9606 GN=EMC4 PE=1 SV=1	EMC4	3	0.849667	0.735467	0.815533	0.867133	-0.6784	0.651667	0.0469402	0.078003	0.20407	0.039614	0.295846	0.454766
CREB-binding protein OS=Homo sapiens OX=9606 GN=CREBBP PE=1 SV=3	CREBBP	6	-0.543767	-1.47857	0.813	1.6496	0.640367	1.59015	0.470553	0.212322	0.756042	0.32019	0.336947	0.408781
Unhealthy ribosome biogenesis protein 2 homolog OS=Homo sapiens OX=9606 GN=URB2 PE=1 SV=2	URB2	30	1.0763	1.31043	0.810967	0.2626	0.0818333	0.104033	0.014501	0.041749	0.104019	0.228699	0.659887	0.827771
Histone-binding protein RBBP4 OS=Homo sapiens OX=9606 GN=RBBP4 PE=1 SV=3	RBBP4	9	0.860167	1.0887	0.810467	0.502567	0.0716	0.11015	0.0276087	0.000493103	0.0121369	0.0659608	0.751869	0.880343
ZNF507 protein OS=Homo sapiens OX=9606 GN=ZNF507 PE=1 SV=1	ZNF507	4	0.401233	0.458167	0.809433	0.0124	0.234033	-0.90535	0.544989	0.42024	0.31436	0.7801	0.725161	0.172914
Vacuolar protein sorting-associated protein 13B OS=Homo sapiens OX=9606 GN=VPS13B PE=1 SV=2	VPS13B	5	0.996267	0.8406	0.808967	-0.454667	-1.237	-0.478233	0.157496	0.0818821	0.220815	0.283162	0.0528782	0.762889
Dynamin GTPase OS=Homo sapiens OX=9606 GN=DNM3 PE=1 SV=1	DNM3	10	3.20187	0.302467	0.8071	-0.203967	-1.6071	-1.16782	0.183256	0.454131	0.963457	0.85703	0.250418	0.950513
RNA-binding protein 12 OS=Homo sapiens OX=9606 GN=RBM12 PE=1 SV=1	RBM12	7	0.756167	0.829367	0.806033	0.631333	-0.418567	-0.8931	0.0646535	0.0372227	0.273326	0.106469	0.234821	0.0570827
Mitotic deacetylase-associated SANT domain protein OS=Homo sapiens OX=9606 GN=MIDEAS PE=1 SV=1	MIDEAS	9	1.25327	-0.0381333	0.805267	-0.127467	-1.43573	-0.688567	0.409982	0.835474	0.477431	0.603581	0.111352	0.274719
26S proteasome non-ATPase regulatory subunit 3 OS=Homo sapiens OX=9606 GN=PSMD3 PE=1 SV=2	PSMD3	30	1.19117	0.6914	0.804533	0.713833	-0.0514	0.178617	0.0422823	0.00536764	0.0552269	0.122729	0.825654	0.746016
Protein fantom OS=Homo sapiens OX=9606 GN=RPGRIP1L PE=1 SV=1	RPGRIP1L	2	1.54613	0.270267	0.8045	1.02477	-1.22193	-0.816667	0.174389	0.992961	0.0736768	0.0555882	0.179593	0.287259
tRNA pseudouridine synthase-like 1 OS=Homo sapiens OX=9606 GN=PUSL1 PE=1 SV=1	PUSL1	2	0.9783	0.448867	0.804167	0.305667	-0.741333	-0.462867	0.175567	0.124483	0.00937573	0.44183	0.181637	0.513364
Focadhesin OS=Homo sapiens OX=9606 GN=FOCAD PE=1 SV=2	FOCAD	11	2.9629	2.2357	0.804	1.1485	-1.0368	1.10002	0.22103	0.175315	0.441981	0.480824	0.36668	0.518523
Cytochrome b-c1 complex subunit Rieske, mitochondrial OS=Homo sapiens OX=9606 GN=UQCRFS1 PE=1 SV=2	UQCRFS1	6	0.8932	1.10987	0.803733	0.680267	-0.0632333	-0.01605	0.110666	0.0705634	0.0601246	0.0213591	0.800607	0.950362
Endoplasmic reticulum resident protein 29 OS=Homo sapiens OX=9606 GN=ERP29 PE=1 SV=4	ERP29	5	0.174733	0.773433	0.803567	-0.529267	-0.462633	-0.453883	0.71158	0.365714	0.243462	0.10922	0.287971	0.457262
Synapse-associated protein 1 OS=Homo sapiens OX=9606 GN=SYAP1 PE=1 SV=1	SYAP1	7	-0.911	-0.2015	0.8034	0.8494	-0.368733	-0.445383	0.0767181	0.795741	0.346464	0.389582	0.531695	0.743352
THO complex subunit 4 OS=Homo sapiens OX=9606 GN=ALYREF PE=1 SV=1	ALYREF	7	1.71377	0.396567	0.8031	0.3509	-0.432967	-0.424933	0.0415335	0.352441	0.00622364	0.592723	0.40685	0.822681
Cyclin-L2 OS=Homo sapiens OX=9606 GN=CCNL2 PE=1 SV=1	CCNL2	3	1.15757	0.935567	0.8022	0.842867	-0.276933	-0.402067	0.0443406	0.0769286	0.0781348	0.0437935	0.22603	0.451867
Coronin-7 OS=Homo sapiens OX=9606 GN=CORO7 PE=1 SV=2	CORO7	3	0.288433	0.486567	0.802133	0.2556	0.1003	0.369533	0.453748	0.136725	0.034511	0.36045	0.586176	0.155033
COBW domain-containing protein 2 OS=Homo sapiens OX=9606 GN=CBWD2 PE=2 SV=1	CBWD2	4	0.934767	1.4487	0.802133	0.144033	-0.624967	-0.20235	0.0159817	0.0294219	0.15178	0.532099	0.0426127	0.49067
Peroxisomal leader peptide-processing protease OS=Homo sapiens OX=9606 GN=TYSND1 PE=1 SV=3	TYSND1	3	0.7185	0.6298	0.802033	0.3746	-0.267933	0.0752667	0.394431	0.184784	0.208542	0.427675	0.329219	0.997422
Poly(rC)-binding protein 2 OS=Homo sapiens OX=9606 GN=PCBP2 PE=1 SV=1	PCBP2	10	0.601767	0.6218	0.8016	0.367467	-0.1671	0.501517	0.0105776	0.00725435	0.0417461	0.183122	0.224881	0.28122
S1 RNA-binding domain-containing protein 1 OS=Homo sapiens OX=9606 GN=SRBD1 PE=1 SV=2	SRBD1	3	0.576067	0.682	0.8012	0.5633	-0.615667	-0.604267	0.108261	0.406405	0.189085	0.213793	0.167236	0.715744
Nucleoredoxin OS=Homo sapiens OX=9606 GN=NXN PE=1 SV=2	NXN	3	0.841033	0.8349	0.800833	1.08317	-0.5585	0.13345	0.228822	0.219156	0.117109	0.177188	0.314138	0.927481
Peroxisomal multifunctional enzyme type 2 OS=Homo sapiens OX=9606 GN=HSD17B4 PE=1 SV=3	HSD17B4	7	1.03567	1.08417	0.800567	0.7269	-0.156433	-0.235	0.0236031	0.00482793	0.0332003	0.208325	0.353069	0.767834
Activated RNA polymerase II transcriptional coactivator p15 OS=Homo sapiens OX=9606 GN=SUB1 PE=1 SV=3	SUB1	4	0.651167	0.2152	0.8003	0.254333	-0.102933	-0.385483	0.119796	0.127989	0.0876672	0.308597	0.376202	0.59571
Cyclin-K OS=Homo sapiens OX=9606 GN=CCNK PE=1 SV=2	CCNK	3	0.9722	1.2629	0.798367	-0.354567	0.3283	-0.0610167	0.459367	0.0868508	0.224709	0.415343	0.467809	0.934709
Pleckstrin homology domain-containing family A member 7 (Fragment) OS=Homo sapiens OX=9606 GN=PLEKHA7 PE=1 SV=1	PLEKHA7	24	1.3842	2.01783	0.797467	1.1726	0.1184	1.51058	0.268226	0.0777834	0.403605	0.229513	0.909348	0.0593336
Serine/threonine-protein kinase D3 OS=Homo sapiens OX=9606 GN=PRKD3 PE=1 SV=1	PRKD3	2	1.4758	2.0951	0.7974	-0.0977	0.806333	1.98495	0.0608511	0.0835656	0.362697	0.702007	0.249324	0.00873379
HEAT repeat-containing protein 5B OS=Homo sapiens OX=9606 GN=HEATR5B PE=1 SV=2	HEATR5B	10	0.548367	1.09837	0.796333	0.853867	0.176733	0.329767	0.245279	0.160157	0.149351	0.0590392	0.382616	0.537076
Coiled-coil domain-containing protein 14 OS=Homo sapiens OX=9606 GN=CCDC14 PE=1 SV=3	CCDC14	5	0.875333	-0.00226667	0.794733	0.4128	0.00776667	0.21605	0.120639	0.820879	0.104375	0.293787	0.906725	0.642784
Serine/threonine-protein kinase PRP4 homolog OS=Homo sapiens OX=9606 GN=PRPF4B PE=1 SV=3	PRPF4B	27	1.41093	1.05263	0.794467	0.1177	-0.429833	-0.400067	0.0152322	0.0302107	0.00591163	0.596369	0.4822	0.507412
SH2 domain-containing protein 3C OS=Homo sapiens OX=9606 GN=SH2D3C PE=1 SV=1	SH2D3C	2	0.868733	0.532767	0.793867	-0.210733	-0.245067	-0.761733	0.150405	0.0126676	0.023701	0.410757	0.337359	0.325668
Breast cancer metastasis-suppressor 1 (Fragment) OS=Homo sapiens OX=9606 GN=BRMS1 PE=1 SV=1	BRMS1	2	0.302367	0.9946	0.7936	0.4047	-0.124667	-0.116583	0.543277	0.173937	0.295413	0.216725	0.947651	0.51095
Protein MTO1 homolog, mitochondrial OS=Homo sapiens OX=9606 GN=MTO1 PE=1 SV=2	MTO1	6	0.3689	0.680267	0.792667	0.304267	0.0330333	0.0958667	0.327055	0.0929282	0.211299	0.334706	0.968015	0.782959
B-cell CLL/lymphoma 7 protein family member B OS=Homo sapiens OX=9606 GN=BCL7B PE=1 SV=2	BCL7B	2	1.7521	1.89557	0.7889	0.0560333	-0.0749333	0.32625	0.010889	0.0521039	0.0745838	0.673797	0.835401	0.58384
Zinc finger C3H1 domain-containing protein OS=Homo sapiens OX=9606 GN=ZFC3H1 PE=1 SV=3	ZFC3H1	22	0.763567	-0.214967	0.788567	1.19653	0.799667	0.7829	0.530701	0.825689	0.810401	0.30732	0.336143	0.523647
Calcium uptake protein 2, mitochondrial OS=Homo sapiens OX=9606 GN=MICU2 PE=1 SV=2	MICU2	3	1.12203	0.8821	0.7882	0.498733	-0.329667	-0.325433	0.00541218	0.163454	0.0272822	0.0399306	0.157933	0.465718
Trafficking protein particle complex subunit 2-like protein OS=Homo sapiens OX=9606 GN=TRAPPC2L PE=1 SV=1	TRAPPC2L	4	1.66563	1.2297	0.787833	0.9976	-0.1021	-0.433233	0.0182224	0.112945	0.427762	0.0369258	0.706969	0.412024
U3 small nucleolar ribonucleoprotein protein IMP4 (Fragment) OS=Homo sapiens OX=9606 GN=IMP4 PE=1 SV=1	IMP4	4	1.1021	0.848333	0.787633	0.7673	-0.356067	-0.0550333	0.0527175	0.0913881	0.0270985	0.0291021	0.312471	0.864946
Ubiquitin/ISG15-conjugating enzyme E2 L6 OS=Homo sapiens OX=9606 GN=UBE2L6 PE=1 SV=4	UBE2L6	2	1.38267	0.8572	0.787267	0.9274	-0.290767	-0.659	0.0159899	0.266876	0.118336	0.0601434	0.226461	0.414109
FAD-linked sulfhydryl oxidase ALR OS=Homo sapiens OX=9606 GN=GFER PE=1 SV=1	GFER	2	1.22463	0.305067	0.7862	-0.100833	-0.387467	0.0731167	0.196118	0.893457	0.261062	0.679775	0.745722	0.883124
Probable ATP-dependent RNA helicase DDX6 OS=Homo sapiens OX=9606 GN=DDX6 PE=1 SV=2	DDX6	13	0.683967	0.713067	0.786167	0.513633	-0.260733	-0.10665	0.0757344	0.0100598	0.00615936	0.0609787	0.313269	0.76122
Inhibitor of growth protein 2 (Fragment) OS=Homo sapiens OX=9606 GN=ING2 PE=1 SV=1	ING2	2	0.189167	1.11223	0.785033	-0.778833	0.4561	0.2243	0.815119	0.249955	0.639153	0.391979	0.449169	0.872479
Hamartin OS=Homo sapiens OX=9606 GN=TSC1 PE=1 SV=2	TSC1	10	0.3824	0.324133	0.7847	0.3243	0.6782	0.326033	0.380133	0.521149	0.278026	0.4413	0.371248	0.794938
Elongation factor 1-alpha 1 OS=Homo sapiens OX=9606 GN=EEF1A1 PE=1 SV=1	EEF1A1	16	1.53077	1.42223	0.784633	0.3887	-0.3428	-0.662683	0.00167589	0.157489	0.106198	0.225142	0.0335667	0.631843
Nuclear pore complex protein Nup160 OS=Homo sapiens OX=9606 GN=NUP160 PE=1 SV=3	NUP160	23	1.23663	0.860633	0.7842	0.404633	-0.297767	0.0702833	0.0619389	0.0166364	0.0161966	0.125323	0.210275	0.919271
Methyl-CpG-binding domain protein 2 OS=Homo sapiens OX=9606 GN=MBD2 PE=1 SV=1	MBD2	7	0.7288	1.15257	0.7829	0.5298	-0.3392	-0.0467	0.320389	0.0488319	0.127192	0.345163	0.201275	0.932685
DNA helicase OS=Homo sapiens OX=9606 GN=CHD4 PE=1 SV=1	CHD4	75	0.981333	1.16083	0.7816	0.6581	-0.244	-0.0532333	0.123587	0.0307419	0.0338556	0.00660058	0.476222	0.929118
Lethal(3)malignant brain tumor-like protein 2 OS=Homo sapiens OX=9606 GN=L3MBTL2 PE=1 SV=1	L3MBTL2	8	1.25907	1.0335	0.781233	0.680233	-1.07157	-1.58065	0.0262835	0.107936	0.207457	0.227048	0.00818224	0.0687727
ATP synthase subunit O, mitochondrial OS=Homo sapiens OX=9606 GN=ATP5PO PE=1 SV=1	ATP5PO	6	1.1252	1.1698	0.780933	0.781933	0.0673667	-0.0348	0.0210729	0.0239318	0.0319152	0.0542385	0.860039	0.9427
Heterogeneous nuclear ribonucleoprotein D0 OS=Homo sapiens OX=9606 GN=HNRNPD PE=1 SV=1	HNRNPD	7	1.0349	0.961033	0.779767	0.4299	-0.518967	-0.262783	0.0524204	0.0738081	0.0341734	0.149401	0.0507972	0.843453
V-type proton ATPase subunit C 1 OS=Homo sapiens OX=9606 GN=ATP6V1C1 PE=1 SV=4	ATP6V1C1	3	0.306533	0.604733	0.779533	0.930433	-0.100367	0.371833	0.111101	0.0667018	0.0544018	0.102359	0.647263	0.404214
Stathmin-3 OS=Homo sapiens OX=9606 GN=STMN3 PE=1 SV=3	STMN3	2	0.2381	1.4998	0.778533	1.42437	-1.14293	0.263717	0.517364	0.110973	0.386687	0.0174436	0.388551	0.827062
Casein kinase II subunit beta OS=Homo sapiens OX=9606 GN=CSNK2B PE=1 SV=1	CSNK2B	4	0.7767	0.876033	0.7785	0.155367	-0.0878333	-1.32613	0.181099	0.130304	0.321582	0.637888	0.654013	0.323607
Histone-lysine N-methyltransferase SETD1A OS=Homo sapiens OX=9606 GN=SETD1A PE=1 SV=3	SETD1A	15	0.0211333	1.29987	0.778333	-0.632267	-1.38123	-1.0851	0.797684	0.0919625	0.325199	0.313983	0.0157818	0.096061
Talin-2 OS=Homo sapiens OX=9606 GN=TLN2 PE=1 SV=4	TLN2	21	0.690967	0.941433	0.778	0.3654	0.0127667	0.1312	0.0585178	0.0206056	0.0541215	0.141722	0.903241	0.7714
Centromere protein C (Fragment) OS=Homo sapiens OX=9606 GN=CENPC PE=1 SV=1	CENPC	6	1.33677	1.99423	0.776367	-1.76147	-0.0662333	-0.226733	0.517543	0.212706	0.417628	0.135187	0.970265	0.810768
Spatacsin OS=Homo sapiens OX=9606 GN=SPG11 PE=1 SV=3	SPG11	3	1.4039	2.1493	0.776267	1.2758	-0.3367	-1.01182	0.163634	0.0169985	0.5288	0.384663	0.608135	0.477677
Serine/arginine-rich splicing factor 9 OS=Homo sapiens OX=9606 GN=SRSF9 PE=1 SV=1	SRSF9	7	1.00963	0.836067	0.7742	0.2295	0.199567	0.6674	0.085427	0.00545355	0.0514767	0.40054	0.454811	0.180175
Serine/threonine-protein kinase OSR1 OS=Homo sapiens OX=9606 GN=OXSR1 PE=1 SV=1	OXSR1	12	1.2076	1.02953	0.7739	0.6727	-0.369533	-0.377617	0.00449287	0.11825	0.0510191	0.0807926	0.220279	0.784398
Programmed cell death protein 6 OS=Homo sapiens OX=9606 GN=PDCD6 PE=1 SV=1	PDCD6	7	1.71813	1.10253	0.7738	0.4446	-1.1202	-1.02855	0.0176717	0.237157	0.128985	0.940489	0.105127	0.347112
Cyclin-dependent kinase 7 OS=Homo sapiens OX=9606 GN=CDK7 PE=1 SV=1	CDK7	4	1.27167	1.39583	0.773367	0.364667	0.1807	0.5003	0.0132875	0.00301277	0.116836	0.340177	0.154106	0.258256
Fibroblast growth factor receptor substrate 2 OS=Homo sapiens OX=9606 GN=FRS2 PE=1 SV=4	FRS2	2	0.977033	0.120067	0.773133	-0.0524667	-0.290933	0.389267	0.25152	0.518928	0.276836	0.645564	0.377476	0.623616
Alpha-enolase OS=Homo sapiens OX=9606 GN=ENO1 PE=1 SV=2	ENO1	23	1.31233	1.09777	0.773	0.878733	-0.583833	-0.539067	0.0309864	0.0807947	0.024	0.112586	0.0341532	0.644943
OTU domain-containing protein 7B OS=Homo sapiens OX=9606 GN=OTUD7B PE=1 SV=1	OTUD7B	2	-0.272467	0.469867	0.771767	-0.4704	0.459933	1.8321	0.765535	0.852913	0.0824219	0.544287	0.214722	0.29181
Phosphoglucomutase-2 OS=Homo sapiens OX=9606 GN=PGM2 PE=1 SV=4	PGM2	5	1.0433	1.46853	0.7714	1.48543	0.0954	0.700883	0.00788571	0.157188	0.203538	0.186963	0.755762	0.577053
Ribosome biogenesis regulatory protein homolog OS=Homo sapiens OX=9606 GN=RRS1 PE=1 SV=2	RRS1	2	1.11777	1.7933	0.770767	0.617067	-1.35797	-2.51215	0.453818	0.320922	0.730272	0.782721	0.0500861	0.172044
F-box only protein 38 OS=Homo sapiens OX=9606 GN=FBXO38 PE=1 SV=3	FBXO38	5	1.1105	0.733333	0.770667	0.356567	-0.571	0.203283	0.0708907	0.0385002	0.22689	0.469385	0.218714	0.956548
DNA topoisomerase 2-alpha OS=Homo sapiens OX=9606 GN=TOP2A PE=1 SV=3	TOP2A	76	1.11543	0.869767	0.7702	0.628	-0.1629	0.206317	0.0425928	0.0326797	0.0511843	0.00800176	0.393916	0.738398
Actin, cytoplasmic 2 (Fragment) OS=Homo sapiens OX=9606 GN=ACTG1 PE=1 SV=1	ACTG1	12	0.296933	-1.01013	0.769167	-0.1438	-0.522233	0.287917	0.543621	0.434478	0.371794	0.788691	0.467438	0.894623
Histone-lysine N-methyltransferase 2C OS=Homo sapiens OX=9606 GN=KMT2C PE=1 SV=3	KMT2C	3	0.315267	2.23227	0.768733	0.291133	0.176033	-0.4467	0.880735	0.0077694	0.363667	0.925602	0.635821	0.48005
Galactokinase OS=Homo sapiens OX=9606 GN=GALK1 PE=1 SV=1	GALK1	6	1.21537	1.20943	0.767567	0.659167	0.0019	-0.15755	0.00213515	0.00449344	0.18383	0.0480815	0.993068	0.68096
Serine/threonine-protein kinase PAK 4 OS=Homo sapiens OX=9606 GN=PAK4 PE=1 SV=1	PAK4	12	0.546067	0.5646	0.766767	0.1339	-0.0951333	0.36335	0.00818761	0.122296	0.0043327	0.561741	0.641965	0.49484
PDZ domain-containing protein GIPC1 OS=Homo sapiens OX=9606 GN=GIPC1 PE=1 SV=2	GIPC1	6	0.633667	0.0998333	0.766233	0.672633	0.0509333	0.0860333	0.296093	0.725284	0.020255	0.0774828	0.965043	0.846725
AMSH-like protease OS=Homo sapiens OX=9606 GN=STAMBPL1 PE=1 SV=2	STAMBPL1	2	0.734867	0.4862	0.764433	0.405	0.602933	0.44175	0.194124	0.208628	0.11578	0.29275	0.513986	0.57714
Unconventional myosin-XVIIIa OS=Homo sapiens OX=9606 GN=MYO18A PE=1 SV=3	MYO18A	64	0.608	0.977533	0.7644	0.2806	-0.3917	-0.272317	0.595727	0.0885952	0.108501	0.609288	0.0916952	0.591381
Tyrosine-protein phosphatase non-receptor type 9 OS=Homo sapiens OX=9606 GN=PTPN9 PE=1 SV=1	PTPN9	2	2.68783	0.565433	0.763633	0.873333	-1.08297	0.94835	0.0569749	0.43841	0.496495	0.309366	0.161436	0.562041
Mitochondrial potassium channel ATP-binding subunit OS=Homo sapiens OX=9606 GN=ABCB8 PE=1 SV=3	ABCB8	3	-1.29317	1.1491	0.762633	1.0469	0.9796	0.482967	0.0764998	0.167436	0.800804	0.443247	0.24979	0.876695
Mitochondrial import inner membrane translocase subunit Tim17-B OS=Homo sapiens OX=9606 GN=TIMM17B PE=1 SV=1	TIMM17B	2	0.7589	1.21473	0.762467	0.370433	-0.175133	0.3175	0.00151321	0.0581886	0.0434518	0.149489	0.545361	0.23591
Ras-related protein Rab-5C (Fragment) OS=Homo sapiens OX=9606 GN=RAB5C PE=1 SV=8	RAB5C	3	1.4933	-0.200233	0.762167	-0.890833	0.348567	-0.0836667	0.090223	0.95899	0.308941	0.400854	0.453284	0.660238
Rap1 GTPase-GDP dissociation stimulator 1 OS=Homo sapiens OX=9606 GN=RAP1GDS1 PE=1 SV=3	RAP1GDS1	13	1.0527	1.11627	0.7618	0.3476	-0.4937	-0.2474	0.00903565	0.0444336	0.102673	0.450366	0.102109	0.102869
26S proteasome non-ATPase regulatory subunit 4 OS=Homo sapiens OX=9606 GN=PSMD4 PE=1 SV=1	PSMD4	8	1.1892	0.9392	0.761733	0.601	0.044	-0.2427	0.0143101	0.0407929	0.0291294	0.0433103	0.78454	0.349064
Glycogen phosphorylase, brain form OS=Homo sapiens OX=9606 GN=PYGB PE=1 SV=5	PYGB	26	1.5001	1.07677	0.760533	0.951233	-1.02893	-1.05212	0.000412915	0.2826	0.186725	0.133261	0.0258917	0.233453
Transient receptor potential cation channel subfamily V member 2 OS=Homo sapiens OX=9606 GN=TRPV2 PE=1 SV=1	TRPV2	3	1.34183	1.429	0.7595	0.481767	-0.2158	0.946567	0.0940481	0.209359	0.319435	0.787655	0.987871	0.552048
E3 ubiquitin-protein ligase Itchy homolog OS=Homo sapiens OX=9606 GN=ITCH PE=1 SV=2	ITCH	20	0.744533	0.676533	0.758267	0.1765	0.2424	0.3458	0.00308233	0.0392131	0.0557383	0.418118	0.355369	0.18612
Calcineurin subunit B type 1 OS=Homo sapiens OX=9606 GN=PPP3R1 PE=1 SV=1	PPP3R1	2	0.433	0.377167	0.7575	0.446333	-0.361733	-0.9414	0.711498	0.358844	0.313262	0.726757	0.367411	0.312596
ATP synthase mitochondrial F1 complex assembly factor 2 OS=Homo sapiens OX=9606 GN=ATPAF2 PE=1 SV=1	ATPAF2	7	0.5747	1.07743	0.757033	0.133267	-0.644433	0.1355	0.12446	0.0306205	0.293252	0.562967	0.165411	0.958203
Insulin-like growth factor 2 mRNA-binding protein 1 OS=Homo sapiens OX=9606 GN=IGF2BP1 PE=1 SV=2	IGF2BP1	14	0.961133	1.20537	0.7567	0.347533	-0.0650333	0.761717	0.00100952	0.00131588	0.041133	0.0874184	0.75255	0.212857
Dipeptidyl peptidase 9 OS=Homo sapiens OX=9606 GN=DPP9 PE=1 SV=3	DPP9	6	0.297033	0.571233	0.7559	-1.5429	1.3541	-2.41865	0.413677	0.645093	0.262674	0.238629	0.000278118	0.224579
Importin-9 OS=Homo sapiens OX=9606 GN=IPO9 PE=1 SV=3	IPO9	16	1.60293	1.4271	0.755733	0.809933	-0.162067	-0.0953	0.0180152	0.238924	0.123057	0.0344479	0.533764	0.814444
DNA (cytosine-5)-methyltransferase 1 (Fragment) OS=Homo sapiens OX=9606 GN=DNMT1 PE=1 SV=1	DNMT1	2	0.717633	1.06837	0.755467	0.5069	-1.56893	-0.8428	0.0911364	0.0716928	0.301301	0.63804	0.0330601	0.0199583
Metaxin-1 OS=Homo sapiens OX=9606 GN=MTX1 PE=1 SV=3	MTX1	7	0.884467	1.32177	0.754533	1.08353	0.0108	-0.3122	0.0122011	0.00647569	0.0150521	0.0234853	0.942037	0.68229
U4/U6 small nuclear ribonucleoprotein Prp31 OS=Homo sapiens OX=9606 GN=PRPF31 PE=1 SV=2	PRPF31	18	1.11853	1.16727	0.754233	0.561533	-0.128233	0.164367	0.00244161	0.0158818	0.085808	0.0923734	0.618172	0.829209
CCR4-NOT transcription complex subunit 7 OS=Homo sapiens OX=9606 GN=CNOT7 PE=1 SV=3	CNOT7	2	1.54583	1.14487	0.753567	0.107567	-1.06917	-1.26785	0.0315712	0.149318	0.252948	0.804509	0.0365848	0.0111154
RING-type E3 ubiquitin-protein ligase PPIL2 OS=Homo sapiens OX=9606 GN=PPIL2 PE=1 SV=1	PPIL2	11	1.21963	0.9061	0.7528	0.890133	-0.6407	-0.272517	0.0264423	0.19527	0.163013	0.0595473	0.0158238	0.612393
Guanine nucleotide exchange factor VAV3 OS=Homo sapiens OX=9606 GN=VAV3 PE=1 SV=1	VAV3	27	0.752567	0.641767	0.752733	0.396233	-0.7882	-0.943833	6.11421e-05	0.22002	0.117618	0.380874	0.0777845	0.253786
Serine/threonine-protein phosphatase 4 regulatory subunit 1 OS=Homo sapiens OX=9606 GN=PPP4R1 PE=1 SV=1	PPP4R1	7	0.516867	0.506533	0.752333	0.695267	0.0662333	-0.0303167	0.0370248	0.105749	0.150898	0.0706389	0.693584	0.91863
Proteasome assembly chaperone 3 OS=Homo sapiens OX=9606 GN=PSMG3 PE=1 SV=1	PSMG3	3	1.27873	1.25003	0.752167	1.23737	0.0709	-0.275433	0.012751	0.0548204	0.0592055	0.0115379	0.718423	0.732025
Myosin light polypeptide 6 OS=Homo sapiens OX=9606 GN=MYL6 PE=1 SV=1	MYL6	7	1.11643	0.730767	0.751933	0.6406	-0.564733	0.0662333	0.119791	0.0812017	0.252604	0.231459	0.0273013	0.850504
Structural maintenance of chromosomes protein 6 OS=Homo sapiens OX=9606 GN=SMC6 PE=1 SV=2	SMC6	12	0.9388	1.08023	0.751633	0.346733	0.0515667	-0.0307	0.0712223	0.148127	0.0106624	0.275265	0.790195	0.970938
Cytochrome b-c1 complex subunit 2, mitochondrial OS=Homo sapiens OX=9606 GN=UQCRC2 PE=1 SV=3	UQCRC2	16	1.023	1.04743	0.751533	0.560633	-0.397667	-0.56725	0.00112239	0.0211047	0.0429524	0.0410526	0.0683159	0.398317
Carbohydrate sulfotransferase (Fragment) OS=Homo sapiens OX=9606 GN=CHST12 PE=1 SV=1	CHST12	2	1.3444	1.25123	0.7508	1.25027	-0.4018	0.651917	0.208617	0.257196	0.316749	0.309052	0.55482	0.923333
VPS35 endosomal protein sorting factor-like OS=Homo sapiens OX=9606 GN=VPS35L PE=1 SV=2	VPS35L	12	1.03727	0.974933	0.750433	0.592367	-0.0933	-0.57655	0.0557212	0.0887726	0.0594486	0.0610842	0.726548	0.269722
T-complex protein 1 subunit delta OS=Homo sapiens OX=9606 GN=CCT4 PE=1 SV=4	CCT4	22	0.8009	0.894867	0.749867	0.207167	-0.579933	-0.748233	0.0305045	0.0636266	0.177557	0.647363	0.0751144	0.299221
Inositol 1,4,5-trisphosphate receptor type 1 OS=Homo sapiens OX=9606 GN=ITPR1 PE=1 SV=1	ITPR1	17	1.30647	1.51163	0.749333	-0.516	-0.700267	-0.81135	0.0961135	0.0426198	0.158918	0.355091	0.219348	0.398418
BTB/POZ domain-containing adapter for CUL3-mediated RhoA degradation protein 3 OS=Homo sapiens OX=9606 GN=KCTD10 PE=1 SV=1	KCTD10	3	0.3008	0.425533	0.7487	0.467	-0.764133	-0.212117	0.145073	0.145715	0.136231	0.320225	0.638959	0.675193
SNF-related serine/threonine-protein kinase OS=Homo sapiens OX=9606 GN=SNRK PE=1 SV=2	SNRK	3	0.269167	0.904067	0.7482	1.06607	-0.626233	-0.645717	0.565959	0.166332	0.412499	0.243095	0.627078	0.422877
Transmembrane protein 126A OS=Homo sapiens OX=9606 GN=TMEM126A PE=1 SV=1	TMEM126A	7	1.10273	0.9405	0.747933	0.191567	-0.0531	0.137117	0.00405534	0.0395574	0.00185696	0.336902	0.846423	0.773652
Protein Jade-1 OS=Homo sapiens OX=9606 GN=JADE1 PE=1 SV=1	JADE1	6	0.443767	0.823667	0.747167	0.846967	-0.3683	-0.52505	0.363683	0.14681	0.213002	0.00712584	0.0759503	0.756381
39S ribosomal protein L21, mitochondrial OS=Homo sapiens OX=9606 GN=MRPL21 PE=1 SV=2	MRPL21	2	1.31833	0.579633	0.746333	1.23093	-0.136433	-0.183067	0.219419	0.461387	0.289192	0.0896452	0.757669	0.894541
Midasin OS=Homo sapiens OX=9606 GN=MDN1 PE=1 SV=2	MDN1	137	1.4105	1.02507	0.746233	0.665567	-0.7279	-0.763567	0.000427416	0.299892	0.0283606	0.264984	0.0471662	0.4837
Malate dehydrogenase OS=Homo sapiens OX=9606 GN=MDH1 PE=1 SV=1	MDH1	5	1.97983	0.0195	0.746167	1.57223	-1.14633	-0.592	0.0680441	0.684326	0.434136	0.29248	0.316388	0.998682
WD repeat-containing protein 47 OS=Homo sapiens OX=9606 GN=WDR47 PE=1 SV=1	WDR47	5	-0.698733	0.0384667	0.746	-0.382167	-0.7212	-0.910983	0.206214	0.64268	0.403187	0.591466	0.0343527	0.687795
RNA-binding protein 41 OS=Homo sapiens OX=9606 GN=RBM41 PE=1 SV=2	RBM41	2	0.1194	0.532	0.745767	1.16427	0.3555	-0.6427	0.731466	0.382667	0.527195	0.181698	0.552773	0.754893
1-acyl-sn-glycerol-3-phosphate acyltransferase epsilon OS=Homo sapiens OX=9606 GN=AGPAT5 PE=1 SV=3	AGPAT5	4	1.2474	1.1302	0.745733	0.367633	0.221267	0.377767	0.00930974	0.00270045	0.00492435	0.12854	0.545129	0.59096
2-amino-3-ketobutyrate coenzyme A ligase, mitochondrial OS=Homo sapiens OX=9606 GN=GCAT PE=1 SV=1	GCAT	3	1.1551	1.13863	0.745567	0.0473	-0.243967	0.00836667	0.0104344	0.0746959	0.111831	0.983279	0.44821	0.939457
Sorting nexin-3 OS=Homo sapiens OX=9606 GN=SNX3 PE=1 SV=3	SNX3	3	0.700667	0.165033	0.745267	0.7714	-0.380133	-0.322383	0.218441	0.404551	0.177297	0.164106	0.440336	0.416845
Eukaryotic translation initiation factor 3 subunit E OS=Homo sapiens OX=9606 GN=EIF3E PE=1 SV=1	EIF3E	16	0.751133	0.794967	0.745233	0.458367	-0.250333	-0.2514	0.019082	0.00451101	0.0280489	0.0367487	0.0825821	0.568387
NADH dehydrogenase [ubiquinone] 1 alpha subcomplex subunit 9, mitochondrial OS=Homo sapiens OX=9606 GN=NDUFA9 PE=1 SV=2	NDUFA9	9	1.42117	0.576767	0.744867	0.378467	-0.671467	-0.49185	0.00278096	0.442078	0.115244	0.430338	0.090596	0.839293
Cytochrome b5 reductase 4 OS=Homo sapiens OX=9606 GN=CYB5R4 PE=1 SV=1	CYB5R4	4	0.9239	1.19263	0.744633	0.9326	0.493233	0.55995	0.350303	0.00866515	0.378889	0.0756352	0.295376	0.436286
GA-binding protein alpha chain OS=Homo sapiens OX=9606 GN=GABPA PE=1 SV=1	GABPA	3	0.628433	0.463267	0.744333	0.4317	-0.0843667	0.355867	0.0158248	0.037334	0.0933358	0.162485	0.437658	0.439269
Signal recognition particle 14 kDa protein OS=Homo sapiens OX=9606 GN=SRP14 PE=1 SV=2	SRP14	3	1.49383	1.0337	0.743133	0.281567	0.0143	-0.0364333	0.00345058	0.139434	0.0130545	0.567679	0.976678	0.927448
39S ribosomal protein L22, mitochondrial OS=Homo sapiens OX=9606 GN=MRPL22 PE=1 SV=1	MRPL22	6	0.9372	1.1971	0.7431	0.218833	-0.3409	-0.249533	0.0124036	0.100485	0.126516	0.385951	0.236126	0.919026
Serine/threonine-protein phosphatase 4 regulatory subunit 3B OS=Homo sapiens OX=9606 GN=PPP4R3B PE=1 SV=2	PPP4R3B	12	1.01807	0.957833	0.7426	0.3996	-0.329967	0.0900667	0.0109347	0.0702579	0.0527488	0.13279	0.0301408	0.867262
Aldehyde dehydrogenase family 3 member A2 OS=Homo sapiens OX=9606 GN=ALDH3A2 PE=1 SV=1	ALDH3A2	3	0.809733	1.00707	0.740967	0.886267	-0.706233	-0.2357	0.0665492	0.150121	0.169748	0.335068	0.201934	0.536569
Armadillo repeat-containing protein 1 OS=Homo sapiens OX=9606 GN=ARMC1 PE=1 SV=1	ARMC1	3	0.853233	0.587333	0.740567	0.3357	-0.6729	-0.251417	0.0267808	0.283747	0.132996	0.599929	0.0225274	0.745133
Serine hydroxymethyltransferase, mitochondrial OS=Homo sapiens OX=9606 GN=SHMT2 PE=1 SV=3	SHMT2	6	1.00157	0.6761	0.740067	-0.0890667	0.5712	0.4298	0.234672	0.375538	0.0556799	0.67047	0.434812	0.852582
Vesicle-fusing ATPase OS=Homo sapiens OX=9606 GN=NSF PE=1 SV=3	NSF	22	1.09323	1.10953	0.739633	0.929433	-0.0206667	0.128417	0.0260648	0.0329469	0.131314	0.0010024	0.862779	0.796684
Guanine nucleotide exchange protein SMCR8 OS=Homo sapiens OX=9606 GN=SMCR8 PE=1 SV=2	SMCR8	7	0.628067	0.4025	0.7385	0.732167	0.0384333	-0.0622833	0.0883852	0.358262	0.0428244	0.141198	0.786473	0.816467
THO complex subunit 2 OS=Homo sapiens OX=9606 GN=THOC2 PE=1 SV=2	THOC2	41	1.32427	1.0678	0.737033	0.462433	-0.7519	-0.58355	0.0230588	0.232854	0.205345	0.414982	0.00204576	0.567194
Probable global transcription activator SNF2L1 OS=Homo sapiens OX=9606 GN=SMARCA1 PE=1 SV=2	SMARCA1	16	1.07697	0.513467	0.736567	-0.262067	0.668933	0.5669	0.264335	0.22883	0.425845	0.680085	0.237012	0.483618
TATA box-binding protein-associated factor RNA polymerase I subunit C OS=Homo sapiens OX=9606 GN=TAF1C PE=1 SV=2	TAF1C	5	1.08867	0.357633	0.736533	0.844633	-1.33953	-1.48327	0.0537704	0.572647	0.320257	0.801676	0.0880648	0.821532
Casein kinase II subunit alpha' OS=Homo sapiens OX=9606 GN=CSNK2A2 PE=1 SV=1	CSNK2A2	11	1.35273	0.831067	0.735933	0.5206	-0.3879	-0.919917	0.00872102	0.108642	0.0690522	0.425339	0.237463	0.054408
Zinc finger protein 677 OS=Homo sapiens OX=9606 GN=ZNF677 PE=2 SV=1	ZNF677	4	0.4674	-0.2405	0.735333	1.71213	1.49063	-1.44007	0.910756	0.976644	0.0870308	0.13649	0.268795	0.394232
Neurobeachin OS=Homo sapiens OX=9606 GN=NBEA PE=1 SV=1	NBEA	3	1.0143	1.47483	0.733467	-0.213067	-0.0842667	0.794117	0.130279	0.148937	0.486966	0.544846	0.724922	0.548236
Origin recognition complex subunit 1 OS=Homo sapiens OX=9606 GN=ORC1 PE=1 SV=2	ORC1	15	0.484033	-0.206533	0.7333	1.1164	1.0694	1.01143	0.593453	0.815063	0.830267	0.283685	0.282436	0.470288
Replication protein A 32 kDa subunit OS=Homo sapiens OX=9606 GN=RPA2 PE=1 SV=1	RPA2	3	1.77907	-0.489	0.733067	1.88983	-1.57863	-2.1388	0.0591856	0.803314	0.600168	0.109351	0.231873	0.474348
Mediator of RNA polymerase II transcription subunit 27 OS=Homo sapiens OX=9606 GN=MED27 PE=1 SV=1	MED27	2	0.9641	1.3912	0.7329	0.426633	-1.27397	-0.5899	0.152451	0.0453059	0.178821	0.408796	0.0727911	0.292877
Basic leucine zipper and W2 domain-containing protein 2 OS=Homo sapiens OX=9606 GN=BZW2 PE=1 SV=1	BZW2	11	1.15717	1.2411	0.732633	1.18447	-0.451867	-1.44682	0.0156292	0.321395	0.33517	0.0335402	0.389999	0.116806
DNA ligase 4 OS=Homo sapiens OX=9606 GN=LIG4 PE=1 SV=2	LIG4	7	0.853167	0.9724	0.7315	-0.0492333	-0.0408667	0.352367	0.0241018	0.00268323	0.078829	0.613418	0.786431	0.642712
Tetratricopeptide repeat protein 28 OS=Homo sapiens OX=9606 GN=TTC28 PE=1 SV=4	TTC28	2	2.5615	0.0819667	0.7292	-0.312267	-0.112167	-1.09668	0.384362	0.740943	0.25563	0.497104	0.993326	0.245023
Galectin-3-binding protein OS=Homo sapiens OX=9606 GN=LGALS3BP PE=1 SV=1	LGALS3BP	5	1.02077	1.53683	0.729	0.604067	-0.535333	-0.2066	0.0146467	0.0418257	0.0552816	0.0320134	0.134337	0.935592
Histone-lysine N-methyltransferase SMYD3 OS=Homo sapiens OX=9606 GN=SMYD3 PE=1 SV=4	SMYD3	5	1.42303	1.02043	0.728967	0.797867	-0.179033	-0.588367	0.00667923	0.193357	0.0540369	0.00665249	0.327171	0.353372
Coatomer subunit beta' OS=Homo sapiens OX=9606 GN=COPB2 PE=1 SV=2	COPB2	16	1.13777	0.946433	0.728667	-0.177633	-0.430033	0.0157	0.00716472	0.198377	0.130268	0.696439	0.0932584	0.972708
Endoplasmic reticulum aminopeptidase 1 OS=Homo sapiens OX=9606 GN=ERAP1 PE=1 SV=3	ERAP1	19	1.44497	1.7436	0.728233	0.817933	-0.210567	0.278683	0.0202931	0.103285	0.136451	0.0373845	0.328914	0.647922
Centrosomal protein of 44 kDa OS=Homo sapiens OX=9606 GN=CEP44 PE=1 SV=2	CEP44	3	1.20003	0.625667	0.727833	0.347633	-0.540967	-2.0301	0.0508792	0.115999	0.516715	0.95277	0.229459	0.368776
Eukaryotic translation initiation factor 3 subunit M OS=Homo sapiens OX=9606 GN=EIF3M PE=1 SV=1	EIF3M	10	0.668967	1.02357	0.727733	0.496967	-0.846	-0.382167	0.195346	0.207895	0.300014	0.332381	0.00187764	0.465478
Gem-associated protein 6 OS=Homo sapiens OX=9606 GN=GEMIN6 PE=1 SV=1	GEMIN6	5	0.9592	0.955067	0.727633	0.563233	-1.0416	-0.4405	0.0446653	0.145317	0.0432063	0.286738	0.0221873	0.642222
Zinc finger RNA-binding protein OS=Homo sapiens OX=9606 GN=ZFR PE=1 SV=2	ZFR	12	0.460767	0.578767	0.727533	0.544333	0.255467	0.171117	0.0898754	0.0210393	0.0672594	0.120974	0.420235	0.649939
Protein phosphatase 1F OS=Homo sapiens OX=9606 GN=PPM1F PE=1 SV=3	PPM1F	10	0.972467	1.1572	0.7271	0.7118	0.0564	0.14285	0.0565136	0.0323641	0.161768	0.146901	0.871111	0.800542
Poly [ADP-ribose] polymerase 1 OS=Homo sapiens OX=9606 GN=PARP1 PE=1 SV=4	PARP1	49	0.548967	0.677633	0.726967	0.294233	0.00413333	0.0685167	0.0276478	0.000170473	0.00889453	0.242668	0.977589	0.827065
Interleukin-36 gamma OS=Homo sapiens OX=9606 GN=IL36G PE=1 SV=1	IL36G	2	1.33627	0.8979	0.726933	-0.109333	0.4136	0.0904	0.0869342	0.427793	0.37171	0.898052	0.512949	0.74569
SCY1-like protein 2 OS=Homo sapiens OX=9606 GN=SCYL2 PE=1 SV=1	SCYL2	10	0.873833	1.20553	0.726533	0.606333	0.011	0.1023	0.0623998	0.000456967	0.0801458	0.0741717	0.970969	0.825243
Early endosome antigen 1 OS=Homo sapiens OX=9606 GN=EEA1 PE=1 SV=2	EEA1	26	1.04547	0.716033	0.724433	0.785967	-0.197233	-0.577183	0.0838617	0.135683	0.114583	0.140448	0.426545	0.327583
Actin filament-associated protein 1 OS=Homo sapiens OX=9606 GN=AFAP1 PE=1 SV=2	AFAP1	3	1.1132	0.836633	0.723767	1.30413	-0.793733	-0.0966167	0.00615294	0.334538	0.129917	0.0487163	0.21747	0.978718
Mitochondrial ubiquitin ligase activator of NFKB 1 OS=Homo sapiens OX=9606 GN=MUL1 PE=1 SV=1	MUL1	2	0.750533	1.62303	0.7232	1.1346	0.378533	-0.655433	0.131362	0.0920189	0.188201	0.0344471	0.712772	0.708883
Proliferation-associated protein 2G4 OS=Homo sapiens OX=9606 GN=PA2G4 PE=1 SV=3	PA2G4	5	-0.299267	0.477367	0.722133	-0.0154	-0.0222	0.15105	0.48157	0.0606782	0.0649531	0.879288	0.856105	0.736404
RecQ-mediated genome instability protein 1 OS=Homo sapiens OX=9606 GN=RMI1 PE=1 SV=3	RMI1	7	0.632333	0.730533	0.7212	0.301733	-0.296967	-0.491633	0.26576	0.0861947	0.206416	0.353162	0.426156	0.539474
Putative ATP-dependent RNA helicase DHX57 OS=Homo sapiens OX=9606 GN=DHX57 PE=1 SV=2	DHX57	13	1.13427	0.922067	0.7208	0.2826	-0.168933	0.161683	0.00230616	0.0343771	0.0530636	0.483145	0.502237	0.76634
Eukaryotic translation initiation factor 3 subunit G OS=Homo sapiens OX=9606 GN=EIF3G PE=1 SV=2	EIF3G	9	0.716733	0.779033	0.720633	0.4167	0.0991667	-0.19715	0.0293491	0.0183961	0.0575844	0.0997433	0.126381	0.19794
WD repeat-containing protein 73 OS=Homo sapiens OX=9606 GN=WDR73 PE=1 SV=1	WDR73	2	0.1919	-0.755433	0.7203	0.293533	-0.797167	-0.421983	0.774357	0.336037	0.360378	0.993207	0.0872429	0.435578
Kinetochore protein Spc24 (Fragment) OS=Homo sapiens OX=9606 GN=SPC24 PE=1 SV=1	SPC24	8	1.0264	0.7352	0.719567	0.552933	-0.247433	-0.237533	0.0166375	0.151189	0.156483	0.0593483	0.247718	0.883274
Eukaryotic translation initiation factor 3 subunit I OS=Homo sapiens OX=9606 GN=EIF3I PE=1 SV=1	EIF3I	11	0.780533	0.848467	0.719367	0.549267	-0.0059	-0.190717	0.0422504	0.0176583	0.0591907	0.0137407	0.933951	0.421446
DBIRD complex subunit ZNF326 OS=Homo sapiens OX=9606 GN=ZNF326 PE=1 SV=2	ZNF326	20	0.683	1.02183	0.7188	0.1284	-0.00346667	0.365683	0.122278	0.0109446	0.0136072	0.489383	0.946215	0.717611
Eukaryotic translation initiation factor 3 subunit F OS=Homo sapiens OX=9606 GN=EIF3F PE=1 SV=1	EIF3F	11	1.0678	1.0277	0.718767	0.4365	0.00803333	0.352917	0.000627143	0.00888823	0.0420552	0.00715149	0.974882	0.480199
40S ribosomal protein S28 OS=Homo sapiens OX=9606 GN=RPS28 PE=1 SV=1	RPS28	2	0.968867	0.919933	0.718367	0.458967	-0.338467	-0.416533	0.00654225	0.0326914	0.00221646	0.157541	0.159055	0.290247
Serine/threonine-protein kinase PAK 5 OS=Homo sapiens OX=9606 GN=PAK5 PE=1 SV=1	PAK5	2	0.623033	0.593533	0.718267	0.182467	0.764	0.357067	0.121532	0.054906	0.45292	0.852473	0.0932272	0.997379
NADH dehydrogenase [ubiquinone] 1 alpha subcomplex assembly factor 3 OS=Homo sapiens OX=9606 GN=NDUFAF3 PE=1 SV=1	NDUFAF3	2	-0.0410667	0.4832	0.718133	0.4652	0.532633	0.3977	0.733887	0.478982	0.271969	0.442424	0.367723	0.514207
Vasodilator-stimulated phosphoprotein OS=Homo sapiens OX=9606 GN=VASP PE=1 SV=3	VASP	7	0.4063	-0.270967	0.7175	1.48597	0.0136	-0.448633	0.477322	0.591412	0.283995	0.024196	0.886671	0.554319
Next to BRCA1 gene 1 protein OS=Homo sapiens OX=9606 GN=NBR1 PE=1 SV=3	NBR1	2	0.363433	-0.3289	0.717433	0.182467	-0.6396	0.734967	0.710784	0.48952	0.338619	0.574502	0.555096	0.568429
Matrin-3 OS=Homo sapiens OX=9606 GN=MATR3 PE=1 SV=1	MATR3	33	1.21487	1.26327	0.715533	0.9179	-0.148867	-0.0772167	0.0126039	0.0719244	0.108272	0.0169979	0.295893	0.948043
Heterogeneous nuclear ribonucleoprotein L-like OS=Homo sapiens OX=9606 GN=HNRNPLL PE=1 SV=1	HNRNPLL	9	0.469933	0.787867	0.713567	0.482567	-0.765433	-0.576117	0.696892	0.18027	0.150933	0.0651139	0.296656	0.574408
Metastasis-associated protein MTA1 OS=Homo sapiens OX=9606 GN=MTA1 PE=1 SV=1	MTA1	17	1.4917	1.09767	0.7135	0.779967	-0.5149	-0.252267	0.0405472	0.155928	0.157826	0.0815175	0.150779	0.824459
DNA-directed RNA polymerase II subunit E OS=Homo sapiens OX=9606 GN=POLR2E PE=1 SV=1	POLR2E	2	1.29767	1.40963	0.713267	1.0384	-0.2774	0.19335	0.0357304	0.0462424	0.00675303	0.0550985	0.246514	0.751831
Cingulin OS=Homo sapiens OX=9606 GN=CGN PE=1 SV=2	CGN	39	0.527233	-0.287567	0.712333	0.792833	0.6052	0.190583	0.619412	0.701718	0.971418	0.745	0.410386	0.714347
Splicing factor 3B subunit 6 OS=Homo sapiens OX=9606 GN=SF3B6 PE=1 SV=1	SF3B6	4	1.42003	1.23773	0.711	0.484067	-0.212733	0.0792333	0.00930777	0.041291	0.0490994	0.0636792	0.147569	0.844704
THO complex subunit 1 OS=Homo sapiens OX=9606 GN=THOC1 PE=1 SV=1	THOC1	18	1.89067	1.53817	0.709767	0.241833	-0.6458	-0.434067	0.00186045	0.257639	0.0161813	0.941053	0.0932379	0.558122
Polypyrimidine tract-binding protein 3 OS=Homo sapiens OX=9606 GN=PTBP3 PE=1 SV=2	PTBP3	7	0.8747	1.21893	0.709633	0.557333	0.4367	0.784133	0.0583229	0.021268	0.122018	0.0665147	0.28333	0.28688
Tubulin-specific chaperone D OS=Homo sapiens OX=9606 GN=TBCD PE=1 SV=1	TBCD	21	1.12693	0.688333	0.707267	0.6555	-0.197033	0.0614667	0.00889763	0.108675	0.236208	0.0360566	0.317903	0.889764
YTH domain-containing family protein 3 OS=Homo sapiens OX=9606 GN=YTHDF3 PE=1 SV=1	YTHDF3	12	0.170833	0.584533	0.706867	0.213933	0.1358	0.43275	0.374111	0.030852	0.0363323	0.33157	0.491059	0.161089
Mitochondrial import receptor subunit TOM40 homolog OS=Homo sapiens OX=9606 GN=TOMM40 PE=1 SV=1	TOMM40	7	1.39557	0.904833	0.706533	0.918933	-0.5924	-0.426267	0.0206362	0.195404	0.0212316	0.0762469	0.0826184	0.805641
FACT complex subunit SPT16 OS=Homo sapiens OX=9606 GN=SUPT16H PE=1 SV=1	SUPT16H	11	0.920833	0.661267	0.706067	0.322333	-0.0815333	0.281633	0.0208455	0.00422323	0.0397957	0.306477	0.718499	0.660696
Signal transducer and activator of transcription 1-alpha/beta OS=Homo sapiens OX=9606 GN=STAT1 PE=1 SV=2	STAT1	29	1.35613	1.0578	0.7056	0.9763	-0.726167	-0.670733	0.00591477	0.245685	0.128722	0.102323	0.0343996	0.67459
E3 ubiquitin-protein ligase UBR3 OS=Homo sapiens OX=9606 GN=UBR3 PE=2 SV=2	UBR3	13	0.854067	1.1373	0.704933	0.0855333	0.1686	-0.692233	0.106671	0.191917	0.268643	0.661861	0.491383	0.448194
Tripartite motif-containing protein 14 OS=Homo sapiens OX=9606 GN=TRIM14 PE=1 SV=2	TRIM14	4	1.00003	0.406167	0.704767	0.498667	-0.6772	-0.960683	0.0363488	0.370076	0.244919	0.444576	0.0313235	0.220413
Immunoglobulin heavy constant alpha 1 OS=Homo sapiens OX=9606 GN=IGHA1 PE=1 SV=2	IGHA1	3	-0.986633	0.288133	0.704167	0.331367	-1.32657	-2.18863	0.288888	0.534526	0.404919	0.930459	0.221519	0.0828605
Ankyrin repeat domain-containing protein 10 OS=Homo sapiens OX=9606 GN=ANKRD10 PE=1 SV=2	ANKRD10	2	0.7003	-0.2498	0.703767	-0.433967	0.770667	-0.440083	0.461097	0.722401	0.316199	0.401835	0.162949	0.491245
Cyclin-dependent kinase 18 OS=Homo sapiens OX=9606 GN=CDK18 PE=1 SV=4	CDK18	3	0.875867	1.19063	0.7033	0.944567	0.2911	0.221383	0.0111315	0.0104332	0.0344961	0.0487982	0.196527	0.69696
Glycogen synthase kinase-3 alpha OS=Homo sapiens OX=9606 GN=GSK3A PE=1 SV=2	GSK3A	4	0.8037	0.935433	0.702267	0.8013	-0.624733	0.00543333	0.000332556	0.0512341	0.0135077	0.0168281	0.0848418	0.97589
Low-density lipoprotein receptor-related protein 6 (Fragment) OS=Homo sapiens OX=9606 GN=LRP6 PE=1 SV=1	LRP6	2	1.47883	0.3065	0.7021	-0.226833	0.160067	-0.06405	0.30371	0.45073	0.410895	0.378769	0.943454	0.806975
28S ribosomal protein S31, mitochondrial OS=Homo sapiens OX=9606 GN=MRPS31 PE=1 SV=3	MRPS31	8	1.1293	0.994433	0.7014	-0.286267	-0.317267	-0.221383	0.0839113	0.234983	0.114926	0.404015	0.477834	0.534193
G patch domain-containing protein 1 OS=Homo sapiens OX=9606 GN=GPATCH1 PE=1 SV=1	GPATCH1	11	0.887667	0.649733	0.700833	0.238067	-0.150633	-0.1364	0.00814439	0.0138042	0.080836	0.570078	0.640227	0.901916
Cystatin-SN OS=Homo sapiens OX=9606 GN=CST1 PE=1 SV=3	CST1	2	-0.0221667	1.43063	0.700833	-0.1045	-0.1307	-0.8652	0.735454	0.0413529	0.334543	0.716984	0.671163	0.185689
RNA-binding protein FUS OS=Homo sapiens OX=9606 GN=FUS PE=1 SV=1	FUS	8	0.859033	0.5286	0.699867	0.236033	-0.199733	-0.0712333	0.023616	0.0756371	0.0535547	0.702001	0.506933	0.904483
ADP-ribosylation factor-like protein 3 OS=Homo sapiens OX=9606 GN=ARL3 PE=1 SV=2	ARL3	3	0.795333	0.6654	0.6987	0.0024	-0.482467	-0.473333	0.0191997	0.0613476	0.0496842	0.940396	0.00272084	0.622159
Non-specific serine/threonine protein kinase OS=Homo sapiens OX=9606 GN=MAST2 PE=1 SV=1	MAST2	3	0.735467	-0.528233	0.6985	-0.218767	-0.7138	-0.771317	0.297479	0.193115	0.310741	0.601326	0.551443	0.479727
YTH domain-containing family protein 2 OS=Homo sapiens OX=9606 GN=YTHDF2 PE=1 SV=2	YTHDF2	11	0.5953	0.644	0.6984	0.3293	-0.2462	-0.294667	0.0898704	0.0491255	0.0457828	0.368582	0.241905	0.666869
RNA-binding protein 34 OS=Homo sapiens OX=9606 GN=RBM34 PE=1 SV=2	RBM34	4	0.705467	0.882233	0.698367	0.2457	-0.0520667	0.11955	0.121632	0.0246425	0.0155287	0.436835	0.741497	0.818143
28S ribosomal protein S25, mitochondrial OS=Homo sapiens OX=9606 GN=MRPS25 PE=1 SV=1	MRPS25	6	1.1336	1.02867	0.698167	0.624233	-0.5393	-0.313033	0.00413756	0.0515671	0.141037	0.137584	0.0346985	0.790747
Splicing factor 3A subunit 2 OS=Homo sapiens OX=9606 GN=SF3A2 PE=1 SV=2	SF3A2	6	1.01187	1.1948	0.697767	0.0698667	0.00373333	-0.141717	0.017259	0.00557957	0.00936022	0.952654	0.841416	0.646626
Nuclear factor related to kappa-B-binding protein OS=Homo sapiens OX=9606 GN=NFRKB PE=1 SV=2	NFRKB	6	-0.303	1.03843	0.697367	-0.0912667	-0.799767	-0.641267	0.666943	0.343709	0.056996	0.991552	0.0205368	0.0282818
General transcription factor IIH subunit 1 OS=Homo sapiens OX=9606 GN=GTF2H1 PE=1 SV=1	GTF2H1	8	0.565167	1.01667	0.696767	0.4943	-0.102033	-0.9535	0.0697659	0.0448054	0.0895866	0.134984	0.598988	0.395415
RNA 3'-terminal phosphate cyclase-like protein OS=Homo sapiens OX=9606 GN=RCL1 PE=1 SV=3	RCL1	2	1.0067	0.515333	0.6947	0.289133	-2.80423	-1.47917	0.221299	0.497574	0.382048	0.955024	0.00198165	0.413795
Leucine-rich repeat-containing protein 47 OS=Homo sapiens OX=9606 GN=LRRC47 PE=1 SV=1	LRRC47	14	0.887467	0.6825	0.694667	1.2144	-0.310833	-0.25265	0.0537221	0.123004	0.096272	0.0168035	0.185471	0.906576
Exportin-7 OS=Homo sapiens OX=9606 GN=XPO7 PE=1 SV=1	XPO7	25	1.12607	1.2365	0.694667	0.377433	-0.260367	-0.09515	0.0192906	0.0197189	0.0885313	0.263722	0.176854	0.745188
Conserved oligomeric Golgi complex subunit 1 OS=Homo sapiens OX=9606 GN=COG1 PE=1 SV=1	COG1	13	0.850967	0.707267	0.694467	0.451833	-0.633567	0.146	0.0147834	0.055881	0.033174	0.350157	0.135338	0.818396
Mitochondrial carnitine/acylcarnitine carrier protein OS=Homo sapiens OX=9606 GN=SLC25A20 PE=1 SV=1	SLC25A20	2	0.972667	0.954933	0.693667	1.13123	-0.4377	-0.483533	0.000871132	0.169664	0.0930421	0.0849184	0.0982997	0.691625
Cullin-3 OS=Homo sapiens OX=9606 GN=CUL3 PE=1 SV=2	CUL3	11	0.657533	0.889767	0.693267	-0.323333	-0.527767	-1.09647	0.225872	0.173962	0.179373	0.555328	0.136511	0.111354
tRNA pseudouridine synthase A (Fragment) OS=Homo sapiens OX=9606 GN=PUS1 PE=1 SV=1	PUS1	12	1.2879	-0.0192	0.692267	0.472067	-0.341933	-0.654617	0.145107	0.88601	0.0166383	0.0988242	0.0663585	0.194461
NudC domain-containing protein 1 OS=Homo sapiens OX=9606 GN=NUDCD1 PE=1 SV=2	NUDCD1	7	0.8779	0.684833	0.691067	0.4127	-0.0552667	-0.449683	0.036612	0.106587	0.217756	0.499417	0.759474	0.0571217
Luc7-like protein 3 OS=Homo sapiens OX=9606 GN=LUC7L3 PE=1 SV=2	LUC7L3	19	1.0944	0.894933	0.690167	0.558433	-0.485367	-0.368317	0.0488124	0.14027	0.0297228	0.0722888	0.0223555	0.690891
NEDD8 ultimate buster 1 OS=Homo sapiens OX=9606 GN=NUB1 PE=1 SV=2	NUB1	12	1.52407	0.770833	0.690067	0.6492	0.0767333	0.09905	0.0430305	0.0815216	0.0560988	0.0315163	0.90564	0.801322
Vimentin OS=Homo sapiens OX=9606 GN=VIM PE=1 SV=4	VIM	40	0.712833	1.17177	0.689967	0.285533	-0.0195667	0.177967	0.0240735	0.0166849	0.0427562	0.297382	0.964087	0.811481
Sodium/potassium-transporting ATPase subunit alpha-3 OS=Homo sapiens OX=9606 GN=ATP1A3 PE=1 SV=1	ATP1A3	24	0.995	0.765467	0.6868	-0.0971333	-0.394433	0.0738	0.0778616	0.105393	0.0557061	0.613207	0.180029	0.799709
Splicing factor U2AF 65 kDa subunit OS=Homo sapiens OX=9606 GN=U2AF2 PE=1 SV=4	U2AF2	10	1.2348	1.26537	0.6863	0.773567	0.0111	-0.0743	0.0537949	0.0683302	0.0515857	0.0500929	0.902333	0.945015
Cullin-4B OS=Homo sapiens OX=9606 GN=CUL4B PE=1 SV=1	CUL4B	21	0.640333	0.9426	0.685933	0.484067	-0.00966667	0.0932667	0.0341625	0.0001981	0.0484278	0.040264	0.886627	0.669319
Spectrin beta chain, non-erythrocytic 2 OS=Homo sapiens OX=9606 GN=SPTBN2 PE=1 SV=3	SPTBN2	16	1.541	1.43087	0.6854	1.1037	-0.0259	-0.10175	0.0159609	0.0917849	0.192382	0.312854	0.943534	0.774308
Breakpoint cluster region protein OS=Homo sapiens OX=9606 GN=BCR PE=1 SV=2	BCR	31	0.817133	0.467767	0.6854	0.3443	-0.5484	-0.832133	0.0640068	0.253187	0.0846096	0.567769	0.252878	0.238416
Spliceosome RNA helicase DDX39B OS=Homo sapiens OX=9606 GN=DDX39B PE=1 SV=1	DDX39B	15	1.49477	1.24163	0.685133	1.1233	-0.221433	-0.6392	0.0652694	0.120341	0.329002	0.0845854	0.318419	0.420334
Transcriptional regulator ATRX OS=Homo sapiens OX=9606 GN=ATRX PE=1 SV=5	ATRX	31	1.0725	1.50803	0.684633	-0.1267	0.0895333	-0.0762	0.0793478	0.0707079	0.0959912	0.601297	0.772072	0.757882
39S ribosomal protein L39, mitochondrial (Fragment) OS=Homo sapiens OX=9606 GN=MRPL39 PE=1 SV=1	MRPL39	3	1.1068	1.4423	0.6837	0.467033	0.442533	-0.0620667	0.00112941	0.0763627	0.460014	0.341148	0.601988	0.974581
Endothelial zinc finger protein-induced by tumor necrosis factor alpha OS=Homo sapiens OX=9606 GN=ZNF71 PE=1 SV=9	ZNF71	4	0.0215667	-0.561	0.682567	0.0952	0.0368	-0.352917	0.69952	0.414143	0.00996101	0.989305	0.6325	0.338064
Twinfilin-2 OS=Homo sapiens OX=9606 GN=TWF2 PE=1 SV=2	TWF2	6	1.15493	0.8124	0.682533	0.588	-0.567433	-0.263017	0.0486564	0.085731	0.194513	0.21321	0.0608003	0.694765
Origin recognition complex subunit 2 OS=Homo sapiens OX=9606 GN=ORC2 PE=1 SV=2	ORC2	14	1.10897	1.22547	0.682467	0.723667	-0.418367	-0.0994833	0.085268	0.0527965	0.0257261	0.0678913	0.0333009	0.855271
AP complex subunit beta OS=Homo sapiens OX=9606 GN=AP4B1 PE=1 SV=1	AP4B1	6	0.749833	1.2036	0.682133	0.4943	0.28	-0.4257	0.309549	0.0221594	0.0296221	0.00394639	0.401768	0.529178
Solute carrier family 43 member 3 OS=Homo sapiens OX=9606 GN=SLC43A3 PE=1 SV=2	SLC43A3	2	0.620333	0.4629	0.682	-0.2328	0.4752	0.62025	0.850298	0.383617	0.505364	0.631103	0.231648	0.579575
Sorbitol dehydrogenase OS=Homo sapiens OX=9606 GN=SORD PE=1 SV=4	SORD	4	1.13657	0.490667	0.6818	0.9258	-0.5261	-1.09523	0.0280107	0.355186	0.221079	0.214007	0.329082	0.0489822
G2 and S phase-expressed protein 1 OS=Homo sapiens OX=9606 GN=GTSE1 PE=1 SV=3	GTSE1	5	0.792967	0.371067	0.6818	0.4237	-0.194667	-0.41505	0.0256364	0.26066	0.044157	0.366075	0.529549	0.196152
Vacuolar protein sorting-associated protein 8 homolog OS=Homo sapiens OX=9606 GN=VPS8 PE=1 SV=3	VPS8	3	0.592133	0.696867	0.6817	0.2907	-0.698467	-0.194	0.102141	0.244649	0.234914	0.179227	0.064497	0.735391
AMME syndrome candidate gene 1 protein OS=Homo sapiens OX=9606 GN=AMMECR1 PE=1 SV=1	AMMECR1	5	0.849433	0.3245	0.6799	0.613833	-0.570133	-0.56665	0.0428452	0.329748	0.178028	0.299359	0.21656	0.304447
Inactive phospholipase C-like protein 2 OS=Homo sapiens OX=9606 GN=PLCL2 PE=1 SV=2	PLCL2	10	-0.0352667	0.620467	0.6773	0.569867	-0.277733	0.178283	0.820187	0.269258	0.0606397	0.342688	0.390585	0.600006
E3 ubiquitin-protein ligase RNF6 OS=Homo sapiens OX=9606 GN=RNF6 PE=1 SV=1	RNF6	12	0.968033	0.8624	0.677167	0.566033	0.0318333	0.363583	0.216591	0.0541965	0.13563	0.144696	0.817809	0.654997
60S ribosomal protein L7-like 1 OS=Homo sapiens OX=9606 GN=RPL7L1 PE=1 SV=2	RPL7L1	6	1.27043	0.650167	0.6765	0.483267	-0.874167	-1.0297	0.0318762	0.261996	0.0238397	0.231361	0.0120662	0.529759
EKC/KEOPS complex subunit TP53RK OS=Homo sapiens OX=9606 GN=TP53RK PE=1 SV=2	TP53RK	4	0.603967	0.7893	0.6758	0.5484	0.124133	0.432133	0.271373	0.0237303	0.0272278	0.172063	0.772533	0.167143
E3 ubiquitin-protein ligase NRDP1 OS=Homo sapiens OX=9606 GN=RNF41 PE=1 SV=2	RNF41	3	0.507433	1.05513	0.6751	-1.05583	-3.29693	-0.363383	0.982661	0.132578	0.58521	0.448794	0.0472601	0.49388
Coiled-coil domain-containing protein 93 OS=Homo sapiens OX=9606 GN=CCDC93 PE=1 SV=1	CCDC93	6	0.178667	0.357233	0.674967	-0.3421	0.7627	0.323483	0.52	0.513837	0.109042	0.475684	0.394174	0.377611
Heterogeneous nuclear ribonucleoprotein H2 OS=Homo sapiens OX=9606 GN=HNRNPH2 PE=1 SV=1	HNRNPH2	12	1.40333	0.859567	0.674367	0.9351	0.5197	0.36735	0.0704523	0.00256729	0.0565574	0.00303781	0.189451	0.629599
Heterogeneous nuclear ribonucleoprotein H OS=Homo sapiens OX=9606 GN=HNRNPH1 PE=1 SV=4	HNRNPH1	13	1.2106	0.983833	0.673933	0.709	-0.3097	-0.241583	0.00215351	0.120429	0.0634675	0.0734267	0.179655	0.829398
Trifunctional enzyme subunit beta, mitochondrial OS=Homo sapiens OX=9606 GN=HADHB PE=1 SV=3	HADHB	12	0.6374	1.13163	0.673333	0.351267	0.0919333	-0.11215	0.0025322	0.0301011	0.061432	0.0559085	0.583963	0.753838
ATP-citrate synthase OS=Homo sapiens OX=9606 GN=ACLY PE=1 SV=3	ACLY	43	1.26827	0.907767	0.6728	0.7641	-0.162367	-0.512517	0.0105855	0.16714	0.142527	0.156997	0.58778	0.928522
Aldo-keto reductase family 1 member A1 OS=Homo sapiens OX=9606 GN=AKR1A1 PE=1 SV=3	AKR1A1	2	0.7387	1.32027	0.6726	1.24687	-0.888167	-0.0219667	0.406556	0.240939	0.354497	0.186994	0.229132	0.879873
Voltage-dependent anion-selective channel protein 3 OS=Homo sapiens OX=9606 GN=VDAC3 PE=1 SV=1	VDAC3	9	1.3271	1.05123	0.6723	0.191933	-0.806433	-0.738283	0.0095669	0.216992	0.0174549	0.708743	0.0352217	0.446802
60S ribosomal protein L31 OS=Homo sapiens OX=9606 GN=RPL31 PE=1 SV=1	RPL31	9	1.2635	1.45017	0.672267	0.368533	0.0457333	0.334067	0.0043341	0.0340617	0.0168342	0.164476	0.806573	0.687736
Threonyl-tRNA synthetase OS=Homo sapiens OX=9606 GN=TARS3 PE=1 SV=1	TARS3	5	-0.0918333	0.7402	0.672233	-0.004	0.699067	0.13935	0.938812	0.341952	0.0420849	0.966927	0.342164	0.741196
HAUS augmin-like complex subunit 2 OS=Homo sapiens OX=9606 GN=HAUS2 PE=1 SV=1	HAUS2	5	1.26443	0.1581	0.6718	1.1702	-1.28727	-1.44023	0.140833	0.599061	0.468186	0.323957	0.0641904	0.140429
Thymocyte nuclear protein 1 OS=Homo sapiens OX=9606 GN=THYN1 PE=1 SV=1	THYN1	7	0.27	0.288733	0.671633	0.555333	-0.3973	-0.3575	0.24286	0.250176	0.0368081	0.0946219	0.322787	0.261236
Sorting nexin-17 OS=Homo sapiens OX=9606 GN=SNX17 PE=1 SV=1	SNX17	10	1.5333	0.789033	0.671367	0.266333	-0.552167	-0.926083	0.075647	0.044766	0.153449	0.331966	0.0177039	0.135349
Lysine-specific histone demethylase 1A OS=Homo sapiens OX=9606 GN=KDM1A PE=1 SV=2	KDM1A	12	1.164	1.0312	0.670967	1.21027	-0.5369	-0.247417	0.0335374	0.166381	0.206201	0.0204026	0.00775087	0.749118
tRNA (guanine-N(7)-)-methyltransferase non-catalytic subunit WDR4 OS=Homo sapiens OX=9606 GN=WDR4 PE=1 SV=2	WDR4	3	1.08587	1.2042	0.670833	0.0491667	-1.2242	0.120317	0.111955	0.00121777	0.00732826	0.955076	0.0441244	0.920592
Smad nuclear-interacting protein 1 OS=Homo sapiens OX=9606 GN=SNIP1 PE=1 SV=1	SNIP1	12	1.01197	0.6262	0.6707	0.149433	-0.617967	-0.341283	0.147569	0.552455	0.303497	0.850701	0.252501	0.659007
Ribonucleoprotein PTB-binding 2 OS=Homo sapiens OX=9606 GN=RAVER2 PE=1 SV=2	RAVER2	2	-0.0557333	0.744233	0.670433	0.858467	0.113933	0.400317	0.961703	0.146824	0.230234	0.215346	0.852318	0.705731
FERM domain-containing protein 4A OS=Homo sapiens OX=9606 GN=FRMD4A PE=1 SV=3	FRMD4A	9	-0.011	-0.182667	0.670167	0.0797333	-0.0735	0.3869	0.691237	0.843248	0.816708	0.93955	0.716326	0.458884
Mitochondrial import inner membrane translocase subunit Tim23 OS=Homo sapiens OX=9606 GN=TIMM23 PE=1 SV=1	TIMM23	4	0.9723	0.788833	0.67	0.504733	-0.1523	0.0811667	0.0603032	0.0152998	0.0255405	0.169128	0.459806	0.943202
Endoplasmic reticulum aminopeptidase 2 OS=Homo sapiens OX=9606 GN=ERAP2 PE=1 SV=2	ERAP2	18	1.4204	0.899233	0.668667	1.01103	-0.830033	-0.986617	0.00661296	0.327249	0.304562	0.241368	0.0326085	0.46731
E3 ubiquitin-protein ligase UHRF2 OS=Homo sapiens OX=9606 GN=UHRF2 PE=1 SV=1	UHRF2	9	0.774033	0.7493	0.668567	0.7249	-0.0929667	0.11855	0.0937885	0.0031456	0.236938	0.303956	0.701373	0.7953
Proteasome assembly chaperone 2 OS=Homo sapiens OX=9606 GN=PSMG2 PE=1 SV=1	PSMG2	2	2.07117	-0.3793	0.668433	-0.1012	-0.4885	-0.464383	0.0354131	0.781228	0.148023	0.987523	0.186995	0.13342
Apoptosis inhibitor 5 OS=Homo sapiens OX=9606 GN=API5 PE=1 SV=3	API5	9	0.8525	1.5195	0.6683	0.8615	0.0452	0.0159167	0.12491	0.0650751	0.127737	0.0322222	0.766652	0.889906
Zinc finger protein 219 OS=Homo sapiens OX=9606 GN=ZNF219 PE=1 SV=2	ZNF219	4	-0.5889	1.03893	0.668033	-0.0984667	-0.947033	0.03555	0.316855	0.250569	0.610397	0.938602	0.00547329	0.828509
Basic leucine zipper and W2 domain-containing protein 1 OS=Homo sapiens OX=9606 GN=BZW1 PE=1 SV=1	BZW1	15	0.840433	1.14283	0.667367	0.420833	-0.148	-0.0783333	0.00371303	0.0256735	0.032785	0.0143783	0.474916	0.842387
Serine/threonine-protein phosphatase 1 regulatory subunit 10 OS=Homo sapiens OX=9606 GN=PPP1R10 PE=1 SV=1	PPP1R10	13	0.902033	0.734433	0.667	0.206133	0.3374	0.0975167	0.007212	0.0800156	0.0763664	0.533073	0.123407	0.823825
Calcium load-activated calcium channel OS=Homo sapiens OX=9606 GN=TMCO1 PE=1 SV=2	TMCO1	3	0.9794	0.9548	0.6666	0.3883	0.1491	0.105517	0.0206416	0.0192355	0.0826407	0.00814055	0.722145	0.945649
Receptor-type tyrosine-protein phosphatase kappa OS=Homo sapiens OX=9606 GN=PTPRK PE=1 SV=2	PTPRK	9	0.653633	0.2461	0.666067	0.179533	-0.650133	-1.40643	0.166893	0.537211	0.0438475	0.894629	0.328959	0.0106337
Heterogeneous nuclear ribonucleoprotein A/B OS=Homo sapiens OX=9606 GN=HNRNPAB PE=1 SV=1	HNRNPAB	3	0.376133	0.509933	0.6654	0.682	0.337133	0.445717	0.146362	0.0802737	0.0161637	0.0437093	0.227561	0.565002
Glutathione S-transferase kappa 1 OS=Homo sapiens OX=9606 GN=GSTK1 PE=1 SV=3	GSTK1	7	1.19477	1.29537	0.664367	0.569933	0.1527	0.0373333	0.0182472	0.0168674	0.105601	0.158414	0.688682	0.901441
WD repeat-containing protein 18 OS=Homo sapiens OX=9606 GN=WDR18 PE=1 SV=2	WDR18	7	0.602767	-0.147433	0.664367	1.04107	0.805367	0.7051	0.546025	0.875083	0.811126	0.322728	0.316821	0.537798
Probable global transcription activator SNF2L2 OS=Homo sapiens OX=9606 GN=SMARCA2 PE=1 SV=2	SMARCA2	29	1.08507	0.4279	0.663133	0.584067	-0.161233	0.0452667	0.0218471	0.324027	0.129138	0.458339	0.887058	0.865332
S-adenosylhomocysteine hydrolase-like protein 1 OS=Homo sapiens OX=9606 GN=AHCYL1 PE=1 SV=2	AHCYL1	14	1.01637	0.477167	0.6625	0.527967	-0.726167	-0.8131	0.0343264	0.337343	0.0482425	0.241161	0.0851172	0.219696
Protein Jade-3 OS=Homo sapiens OX=9606 GN=JADE3 PE=1 SV=1	JADE3	3	0.764367	0.908533	0.661967	0.661667	-0.133033	-0.153817	0.0526523	0.0352453	0.0442476	0.0119818	0.397296	0.621351
Lysosomal cobalamin transporter ABCD4 (Fragment) OS=Homo sapiens OX=9606 GN=ABCD4 PE=1 SV=1	ABCD4	2	-0.4006	-0.775033	0.661033	-0.505267	0.266167	-0.825	0.519218	0.371496	0.419613	0.500025	0.648443	0.239706
E3 SUMO-protein ligase ZBED1 OS=Homo sapiens OX=9606 GN=ZBED1 PE=1 SV=1	ZBED1	3	-0.2694	0.646	0.660433	0.256833	-1.26977	-0.169633	0.644575	0.182183	0.46704	0.294388	0.065507	0.963363
MEF2D protein OS=Homo sapiens OX=9606 GN=MEF2D PE=1 SV=1	MEF2D	2	0.2888	-0.139833	0.660167	0.4178	-1.30513	0.2503	0.601731	0.658577	0.22032	0.501824	0.230642	0.976418
Splicing factor 3B subunit 1 OS=Homo sapiens OX=9606 GN=SF3B1 PE=1 SV=3	SF3B1	53	1.7341	1.33393	0.66	0.6313	-0.690067	-0.887517	0.000406812	0.195692	0.240707	0.342417	0.193273	0.387979
BTB/POZ domain-containing protein 2 OS=Homo sapiens OX=9606 GN=BTBD2 PE=1 SV=1	BTBD2	3	0.9149	0.5769	0.659233	-0.144	-0.192333	-0.116967	0.00490755	0.0329559	0.108081	0.145216	0.643944	0.827411
Serine/threonine-protein phosphatase 2A 56 kDa regulatory subunit epsilon isoform OS=Homo sapiens OX=9606 GN=PPP2R5E PE=1 SV=1	PPP2R5E	8	1.04703	0.772433	0.658667	0.737467	-0.548533	-0.6393	0.00636351	0.0324942	0.111331	3.05821e-05	0.0473092	0.0658579
Probable ATP-dependent RNA helicase DHX40 OS=Homo sapiens OX=9606 GN=DHX40 PE=1 SV=2	DHX40	7	1.23737	1.2193	0.658533	0.686667	-0.688933	-0.07925	0.00234251	0.0404211	0.0877942	0.0430308	0.0130874	0.991346
HCG2044781 OS=Homo sapiens OX=9606 GN=PEDS1-UBE2V1 PE=1 SV=1	PEDS1-UBE2V1	3	0.9742	0.177833	0.658333	0.313167	-0.0678333	0.45685	0.0989529	0.378691	0.358876	0.712574	0.725097	0.139
Importin subunit alpha-1 OS=Homo sapiens OX=9606 GN=KPNA2 PE=1 SV=1	KPNA2	17	1.08977	1.209	0.658133	0.459733	-0.3858	-0.2664	0.00403238	0.0668957	0.0923348	0.188152	0.00802057	0.690294
Chromobox protein homolog 5 OS=Homo sapiens OX=9606 GN=CBX5 PE=1 SV=1	CBX5	6	0.5073	0.609767	0.656833	0.173733	-0.0958667	0.0998333	0.00974056	0.017603	0.0107476	0.474303	0.73169	0.676731
Peroxisomal membrane protein PEX16 OS=Homo sapiens OX=9606 GN=PEX16 PE=1 SV=2	PEX16	5	1.05567	0.636833	0.656667	-0.313967	-0.462867	-0.0720333	0.096823	0.0699204	0.0842526	0.588016	0.338063	0.741781
NmrA-like family domain-containing protein 1 OS=Homo sapiens OX=9606 GN=NMRAL1 PE=1 SV=1	NMRAL1	2	1.74857	0.520833	0.6566	0.462267	-0.193733	-1.33502	0.0634911	0.149775	0.385425	0.388208	0.593665	0.267291
Adenylosuccinate lyase OS=Homo sapiens OX=9606 GN=ADSL PE=1 SV=1	ADSL	10	0.796033	0.887833	0.656567	0.0765667	-0.0779333	-0.1067	0.0175717	0.000396054	0.0184291	0.704474	0.585357	0.719136
DNA replication licensing factor MCM4 OS=Homo sapiens OX=9606 GN=MCM4 PE=1 SV=5	MCM4	41	1.2412	1.0034	0.6562	0.8255	-0.2765	-0.253033	0.00221602	0.187137	0.13967	0.0161394	0.198685	0.866115
Protein strawberry notch homolog 2 OS=Homo sapiens OX=9606 GN=SBNO2 PE=2 SV=3	SBNO2	8	1.2881	1.48807	0.656167	0.941967	0.478567	-0.08535	0.122621	0.372634	0.0796952	0.224918	0.174796	0.980015
Signal peptidase complex subunit 3 OS=Homo sapiens OX=9606 GN=SPCS3 PE=1 SV=1	SPCS3	3	0.839167	0.484733	0.6557	0.6231	-0.386933	-0.448783	0.0266363	0.297938	0.164552	0.0319241	0.0892975	0.525859
GRB10-interacting GYF protein 2 OS=Homo sapiens OX=9606 GN=GIGYF2 PE=1 SV=1	GIGYF2	27	0.649433	0.976167	0.6556	0.177533	0.1391	0.200017	0.0806073	0.0398002	0.0468532	0.786957	0.723483	0.479815
Ubiquitin-conjugating enzyme E2 S OS=Homo sapiens OX=9606 GN=UBE2S PE=1 SV=2	UBE2S	6	1.168	0.988367	0.6556	0.396967	-0.102633	-0.0443333	0.000274661	0.0220721	0.0894288	0.0340479	0.642453	0.981495
Radical S-adenosyl methionine domain-containing protein 1, mitochondrial OS=Homo sapiens OX=9606 GN=RSAD1 PE=1 SV=2	RSAD1	6	1.3301	0.9323	0.655033	0.3588	-0.277567	0.0956667	0.0551442	0.0666482	0.132533	0.28706	0.0710084	0.859622
RAD50-interacting protein 1 OS=Homo sapiens OX=9606 GN=RINT1 PE=1 SV=1	RINT1	7	1.2329	0.923333	0.655033	0.935733	-0.454133	-0.17465	0.000266733	0.2145	0.210388	0.0298149	0.000377144	0.921026
Serine/arginine-rich splicing factor 4 OS=Homo sapiens OX=9606 GN=SRSF4 PE=1 SV=2	SRSF4	9	0.981067	0.896033	0.654967	0.7019	0.5837	0.282433	0.141903	0.036105	0.10401	0.0938176	0.272659	0.697629
Phosphatidylinositol 4-phosphate 5-kinase type-1 gamma OS=Homo sapiens OX=9606 GN=PIP5K1C PE=1 SV=2	PIP5K1C	5	-0.4882	-0.392133	0.654667	0.4652	-0.4842	-1.24813	0.432609	0.196714	0.253979	0.389308	0.620549	0.48549
AP-2 complex subunit alpha-2 (Fragment) OS=Homo sapiens OX=9606 GN=AP2A2 PE=1 SV=1	AP2A2	22	1.23053	1.0173	0.653333	0.653633	-0.146867	-0.278567	0.00430321	0.144065	0.0332418	0.0256654	0.406914	0.730173
RNA-binding protein 33 (Fragment) OS=Homo sapiens OX=9606 GN=RBM33 PE=1 SV=1	RBM33	9	-0.277567	0.360967	0.652567	0.1046	0.372567	-0.0446333	0.767171	0.715541	0.542813	0.870615	0.578607	0.941511
WD repeat-containing protein 5 OS=Homo sapiens OX=9606 GN=WDR5 PE=1 SV=1	WDR5	4	1.19363	1.08373	0.651467	-0.00726667	-0.7256	-2.24995	0.000250092	0.235142	0.1401	0.820128	0.272123	0.198407
Apoptotic chromatin condensation inducer in the nucleus OS=Homo sapiens OX=9606 GN=ACIN1 PE=1 SV=2	ACIN1	36	0.540667	0.859833	0.651367	0.3392	0.498167	0.908867	0.20504	0.120375	0.0586106	0.396574	0.330647	0.0604168
Cyclin-dependent kinase 6 OS=Homo sapiens OX=9606 GN=CDK6 PE=1 SV=1	CDK6	17	1.31963	0.8756	0.650833	0.690167	-0.5122	-0.51815	0.0025436	0.232347	0.230925	0.0999228	0.0116588	0.698506
Coactosin-like protein OS=Homo sapiens OX=9606 GN=COTL1 PE=1 SV=3	COTL1	6	0.7884	0.753433	0.650567	0.250333	0.0754667	0.0823333	0.0310353	0.00930434	0.0328888	0.0841164	0.706734	0.839072
Threonine synthase-like 1 OS=Homo sapiens OX=9606 GN=THNSL1 PE=1 SV=2	THNSL1	4	0.959367	1.27663	0.650433	0.4109	0.3222	0.2729	0.0649796	0.00617917	0.022842	0.264044	0.462198	0.69094
U4/U6.U5 small nuclear ribonucleoprotein 27 kDa protein OS=Homo sapiens OX=9606 GN=SNRNP27 PE=1 SV=1	SNRNP27	3	2.1353	1.35443	0.6497	1.05333	-1.36223	-1.14222	0.0217397	0.0970934	0.128923	0.0736367	0.0950027	0.748796
Suppressor of IKBKE 1 OS=Homo sapiens OX=9606 GN=SIKE1 PE=1 SV=1	SIKE1	3	1.22953	1.259	0.649133	0.198267	-0.182767	0.106783	0.042272	0.0190894	0.0815563	0.29498	0.654312	0.809268
F-box only protein 6 OS=Homo sapiens OX=9606 GN=FBXO6 PE=1 SV=1	FBXO6	2	0.440367	0.593167	0.6479	-0.0344667	-0.3757	0.731167	0.338307	0.28082	0.0922744	0.826117	0.748131	0.590515
Myosin-11 OS=Homo sapiens OX=9606 GN=MYH11 PE=1 SV=3	MYH11	22	1.3327	0.5942	0.6476	0.7167	-0.992533	-0.0473833	0.0881573	0.0748446	0.286226	0.422831	0.0289439	0.972546
RNA-binding protein 8A OS=Homo sapiens OX=9606 GN=RBM8A PE=1 SV=1	RBM8A	5	0.590167	0.0862667	0.6474	0.913933	-0.1733	-0.34205	0.196392	0.662903	0.210672	0.0891242	0.653491	0.459661
Dihydrofolate reductase OS=Homo sapiens OX=9606 GN=DHFR PE=1 SV=2	DHFR	10	1.06603	1.16247	0.646433	0.4389	-0.0835333	0.146933	0.00603151	0.0126456	0.0327914	0.150478	0.727063	0.860893
Centrosomal protein of 76 kDa OS=Homo sapiens OX=9606 GN=CEP76 PE=1 SV=1	CEP76	3	0.628233	1.0083	0.6462	0.678433	-0.1273	-0.334783	0.0704453	0.0299153	0.203685	0.0619585	0.601021	0.559748
NADH dehydrogenase [ubiquinone] 1 alpha subcomplex subunit 5 OS=Homo sapiens OX=9606 GN=NDUFA5 PE=1 SV=3	NDUFA5	4	1.72003	1.50583	0.6454	0.769233	0.185733	-0.0350833	0.00228479	0.196693	0.248379	0.370592	0.895896	0.954658
Liprin-beta-1 OS=Homo sapiens OX=9606 GN=PPFIBP1 PE=1 SV=2	PPFIBP1	17	0.686867	0.883033	0.645367	0.331833	-0.133933	-0.133	0.0313912	0.00395575	0.00461748	0.128208	0.688643	0.686814
Signal transducer and activator of transcription (Fragment) OS=Homo sapiens OX=9606 GN=STAT6 PE=1 SV=2	STAT6	5	0.4804	0.5043	0.645367	0.0642667	-0.352933	-1.40603	0.0768235	0.0456051	0.177998	0.919001	0.291132	0.364802
Transcription regulator protein BACH2 OS=Homo sapiens OX=9606 GN=BACH2 PE=1 SV=1	BACH2	2	1.03043	0.527167	0.644533	0.207167	-0.581633	-1.15642	0.0551646	0.21148	0.362494	0.610717	0.277613	0.317137
Heterogeneous nuclear ribonucleoprotein A0 OS=Homo sapiens OX=9606 GN=HNRNPA0 PE=1 SV=1	HNRNPA0	9	1.0547	0.988067	0.6443	0.301133	-0.1812	-0.0920833	0.0377596	0.0918193	0.039495	0.0759127	0.349603	0.868768
Ubiquitin-conjugating enzyme E2 N OS=Homo sapiens OX=9606 GN=UBE2N PE=1 SV=1	UBE2N	4	1.42517	1.0029	0.644167	0.794167	0.1779	-0.0374833	0.010956	0.175913	0.0543176	0.000808849	0.260935	0.974694
Heterogeneous nuclear ribonucleoprotein U-like protein 1 OS=Homo sapiens OX=9606 GN=HNRNPUL1 PE=1 SV=2	HNRNPUL1	7	0.510433	0.287833	0.644033	-0.1485	-0.543367	-0.57655	0.00587311	0.202889	0.0316345	0.733576	0.0166316	0.351029
Ligand-dependent nuclear receptor-interacting factor 1 OS=Homo sapiens OX=9606 GN=LRIF1 PE=1 SV=1	LRIF1	5	1.17397	0.392567	0.6435	1.03747	-0.844333	-0.296433	0.0105257	0.394692	0.12212	0.0146258	0.118964	0.821597
Serine/arginine-rich splicing factor 10 OS=Homo sapiens OX=9606 GN=SRSF10 PE=1 SV=1	SRSF10	7	1.18423	0.965533	0.6431	0.475767	-0.4048	-0.268683	0.0358011	0.0475696	0.0423826	0.21962	0.0371818	0.785103
28S ribosomal protein S2, mitochondrial OS=Homo sapiens OX=9606 GN=MRPS2 PE=1 SV=1	MRPS2	5	1.17077	0.818433	0.6431	-0.00626667	0.0947333	-0.270683	0.000124752	0.117999	0.0745334	0.952877	0.507073	0.807695
WD repeat-containing protein 36 OS=Homo sapiens OX=9606 GN=WDR36 PE=1 SV=1	WDR36	16	1.16643	1.02833	0.642033	0.494533	-0.3029	-0.16665	0.00424046	0.119898	0.0585291	0.137443	0.0510458	0.894036
TAF5-like RNA polymerase II p300/CBP-associated factor-associated factor 65 kDa subunit 5L OS=Homo sapiens OX=9606 GN=TAF5L PE=1 SV=1	TAF5L	6	0.8423	1.15567	0.641967	0.286433	0.0995	0.335367	0.0316889	0.0244259	0.0573734	0.125279	0.679978	0.524901
Transcriptional repressor p66-beta OS=Homo sapiens OX=9606 GN=GATAD2B PE=1 SV=1	GATAD2B	15	1.05793	1.17897	0.6416	0.344167	-0.208733	0.1415	0.0647652	0.00119374	0.0329338	0.283366	0.602323	0.761458
Vacuolar fusion protein CCZ1 homolog B OS=Homo sapiens OX=9606 GN=CCZ1B PE=1 SV=1	CCZ1B	8	1.5498	1.37547	0.641567	1.0095	-0.571567	-0.245133	0.0306204	0.0352432	0.197871	0.0908354	0.0247921	0.856761
Ubiquitin-like protein ISG15 (Fragment) OS=Homo sapiens OX=9606 GN=ISG15 PE=1 SV=6	ISG15	2	0.886267	0.647	0.641	0.3186	-0.4928	-0.934533	0.0119189	0.134737	0.0996241	0.471192	0.154637	0.00866024
Discs, large homolog 3 (Neuroendocrine-dlg, Drosophila), isoform CRA_b OS=Homo sapiens OX=9606 GN=DLG3 PE=1 SV=1	DLG3	2	-1.6058	-0.618167	0.641	1.3754	1.16753	0.234217	0.174399	0.473118	0.815992	0.817645	0.157703	0.843982
Centrosomal protein 43 OS=Homo sapiens OX=9606 GN=CEP43 PE=1 SV=1	CEP43	5	0.371733	-0.114933	0.6408	0.755267	-0.9121	-0.194717	0.8302	0.95633	0.520685	0.329871	0.0529901	0.817295
RNA-binding protein 12B OS=Homo sapiens OX=9606 GN=RBM12B PE=1 SV=2	RBM12B	17	0.8267	0.761833	0.639733	0.604367	-0.1888	0.01185	0.162563	0.1496	0.0246126	0.170349	0.600435	0.888156
Protein transport protein Sec16A OS=Homo sapiens OX=9606 GN=SEC16A PE=1 SV=1	SEC16A	10	0.540733	-0.0981333	0.638867	0.326333	-0.149833	-0.27385	0.579383	0.771047	0.528486	0.579123	0.68799	0.572511
Syntaxin-4 OS=Homo sapiens OX=9606 GN=STX4 PE=1 SV=2	STX4	3	0.0319667	-0.410433	0.6383	-0.453667	-0.469867	-0.598117	0.788289	0.341449	0.692341	0.517878	0.955531	0.0227866
Citron Rho-interacting kinase OS=Homo sapiens OX=9606 GN=CIT PE=1 SV=2	CIT	42	0.970967	0.717967	0.637867	0.734133	-0.359933	-0.306	0.00816318	0.134731	0.0614961	0.0830272	0.243238	0.82122
AP-3 complex subunit mu-1 OS=Homo sapiens OX=9606 GN=AP3M1 PE=1 SV=1	AP3M1	10	1.23477	1.1859	0.637733	0.850133	-0.8053	-0.712883	0.00241331	0.190137	0.0905077	0.144195	0.197779	0.281414
Calcium-binding mitochondrial carrier protein SCaMC-1 OS=Homo sapiens OX=9606 GN=SLC25A24 PE=1 SV=2	SLC25A24	9	1.20373	1.1816	0.6377	0.827133	-0.702333	-0.56	0.211531	0.180184	0.342996	0.00034784	0.00919554	0.371587
snRNA-activating protein complex subunit 1 OS=Homo sapiens OX=9606 GN=SNAPC1 PE=1 SV=1	SNAPC1	5	0.448967	0.789533	0.637667	-0.331933	0.160367	0.336067	0.352691	0.100644	0.174022	0.327478	0.555766	0.589337
60S ribosomal protein L22 OS=Homo sapiens OX=9606 GN=RPL22 PE=1 SV=1	RPL22	3	1.1344	1.0551	0.6371	0.500933	-0.2269	-0.000116667	0.00827431	0.0661594	0.0290849	0.0376893	0.253689	0.948809
Glomulin OS=Homo sapiens OX=9606 GN=GLMN PE=1 SV=2	GLMN	5	1.0558	1.04	0.6369	0.438767	-0.3442	-0.0557833	0.00457438	0.116174	0.151758	0.0461162	0.029358	0.947115
Cilia- and flagella-associated protein 20 OS=Homo sapiens OX=9606 GN=CFAP20 PE=1 SV=1	CFAP20	5	0.830667	0.932067	0.635633	0.410867	-0.127167	0.3326	0.128657	0.0129252	0.0689049	0.40419	0.222204	0.559931
Cyclic AMP-dependent transcription factor ATF-7 OS=Homo sapiens OX=9606 GN=ATF7 PE=1 SV=3	ATF7	5	0.8997	0.447167	0.635467	0.1215	-0.720533	-1.18505	0.122276	0.33538	0.373263	0.846142	0.138245	0.239095
Unconventional myosin-VIIb OS=Homo sapiens OX=9606 GN=MYO7B PE=1 SV=2	MYO7B	32	1.1151	1.12677	0.635367	0.276767	-0.193033	-0.332583	0.0850747	0.0612655	0.344775	0.405659	0.405278	0.680948
Endoplasmin OS=Homo sapiens OX=9606 GN=HSP90B1 PE=1 SV=1	HSP90B1	34	0.6228	0.8383	0.633733	0.531767	-0.1831	-0.109433	0.0376356	0.0694146	0.0488355	0.0575256	0.46752	0.844586
Protein mono-ADP-ribosyltransferase PARP9 OS=Homo sapiens OX=9606 GN=PARP9 PE=1 SV=2	PARP9	12	0.616633	0.577733	0.6335	0.207767	-0.386433	-0.0917667	0.355994	0.206784	0.05942	0.518448	0.317194	0.701452
UMP-CMP kinase 2, mitochondrial OS=Homo sapiens OX=9606 GN=CMPK2 PE=1 SV=3	CMPK2	5	1.14007	0.58	0.632933	1.19703	-0.817	-0.814117	0.0392361	0.270216	0.233952	0.0799842	0.0611153	0.0938998
NADPH:adrenodoxin oxidoreductase, mitochondrial OS=Homo sapiens OX=9606 GN=FDXR PE=1 SV=3	FDXR	6	0.602833	1.12627	0.632567	0.290233	-0.0717667	-0.155	0.118724	0.000940748	0.0389588	0.667434	0.645137	0.813195
Heat shock protein 75 kDa, mitochondrial OS=Homo sapiens OX=9606 GN=TRAP1 PE=1 SV=3	TRAP1	28	0.925	0.946733	0.6324	0.372467	-0.268867	-0.5076	0.0169597	0.0519962	0.0917888	0.132368	0.143344	0.488411
Rabankyrin-5 OS=Homo sapiens OX=9606 GN=ANKFY1 PE=1 SV=2	ANKFY1	14	1.58473	1.13517	0.632333	0.2756	-0.108633	0.248	0.0486508	0.156195	0.284643	0.673581	0.696259	0.822578
Rho GTPase-activating protein 25 OS=Homo sapiens OX=9606 GN=ARHGAP25 PE=1 SV=2	ARHGAP25	8	0.427167	0.741633	0.631867	0.178	-0.1408	-0.276283	0.0546311	0.236606	0.0227514	0.533485	0.288198	0.245536
tRNA (guanine(37)-N1)-methyltransferase OS=Homo sapiens OX=9606 GN=TRMT5 PE=1 SV=2	TRMT5	8	1.61293	0.923167	0.631733	0.392867	-0.170367	-0.00246667	0.0347926	0.124321	0.0492793	0.299997	0.698497	0.897012
ER membrane protein complex subunit 1 OS=Homo sapiens OX=9606 GN=EMC1 PE=1 SV=1	EMC1	12	0.8283	1.51543	0.6317	0.9353	-0.459033	-0.0277833	0.00776574	0.0858472	0.0582332	0.368133	0.121748	0.899244
Myelin expression factor 2 OS=Homo sapiens OX=9606 GN=MYEF2 PE=1 SV=1	MYEF2	10	1.25777	1.13383	0.631167	0.713733	-0.187567	-0.306983	0.00243629	0.136403	0.0360453	0.163754	0.572186	0.735657
Acetyltransferase component of pyruvate dehydrogenase complex OS=Homo sapiens OX=9606 GN=DLAT PE=1 SV=1	DLAT	5	0.996267	0.841867	0.630033	0.3185	-0.198267	-0.446667	0.143239	0.017701	0.0352011	0.3333	0.497074	0.56674
GDP-Man:Man(3)GlcNAc(2)-PP-Dol alpha-1,2-mannosyltransferase OS=Homo sapiens OX=9606 GN=ALG11 PE=1 SV=2	ALG11	2	0.511333	0.699033	0.629833	0.468467	-0.918067	-0.324233	0.169002	0.0404461	0.0888294	0.0973517	0.0390016	0.799853
Developmentally-regulated GTP-binding protein 1 OS=Homo sapiens OX=9606 GN=DRG1 PE=1 SV=1	DRG1	11	1.08833	1.02973	0.6294	0.2729	-0.4968	-0.04235	0.0312752	0.0527257	0.0290419	0.4729	0.00325231	0.975633
Kinesin family member 1Bbeta isoform II OS=Homo sapiens OX=9606 GN=KIF1B PE=1 SV=1	KIF1B	16	1.24187	1.27777	0.628433	1.26387	-0.4748	-0.15955	0.00986791	0.0769941	0.0678576	0.0148357	0.170073	0.774705
Inositol polyphosphate-4-phosphatase type I A OS=Homo sapiens OX=9606 GN=INPP4A PE=1 SV=1	INPP4A	15	0.8643	1.08267	0.6282	1.02353	0.0299667	0.0505667	0.0368044	0.0891936	0.107112	0.0637949	0.726171	0.925052
39S ribosomal protein L4, mitochondrial OS=Homo sapiens OX=9606 GN=MRPL4 PE=1 SV=1	MRPL4	8	0.995333	0.8989	0.627533	0.2822	-0.553	-0.274283	0.203328	0.0673064	0.246368	0.362306	0.0868426	0.750369
Phosphatidylinositol 3-kinase catalytic subunit type 3 OS=Homo sapiens OX=9606 GN=PIK3C3 PE=1 SV=2	PIK3C3	12	1.0826	0.933333	0.6274	0.848333	0.0287	-0.274867	0.105191	0.00749574	0.201193	0.037066	0.89931	0.709341
60S ribosomal export protein NMD3 OS=Homo sapiens OX=9606 GN=NMD3 PE=1 SV=1	NMD3	10	1.03903	1.08127	0.627267	0.237833	-0.3587	-0.143033	0.00279989	0.0729432	0.0863663	0.281482	0.118356	0.71555
Cytochrome P450 20A1 OS=Homo sapiens OX=9606 GN=CYP20A1 PE=1 SV=1	CYP20A1	9	0.867133	1.0177	0.6272	0.331333	-0.244067	-0.2124	0.0114702	0.0642323	0.263684	0.127987	0.520008	0.965915
EH domain-containing protein 1 OS=Homo sapiens OX=9606 GN=EHD1 PE=1 SV=1	EHD1	26	1.0618	0.444033	0.627167	-0.000633333	-0.508967	-0.408233	0.0109545	0.205659	0.0272593	0.83731	0.186414	0.764382
Structural maintenance of chromosomes protein 1A OS=Homo sapiens OX=9606 GN=SMC1A PE=1 SV=2	SMC1A	43	0.8022	0.993567	0.626733	0.739567	-0.493567	-0.229217	0.0059669	0.0571821	0.183677	0.00679182	0.0181173	0.744594
Enhancer of polycomb homolog OS=Homo sapiens OX=9606 GN=EPC1 PE=1 SV=1	EPC1	5	0.4687	0.679367	0.626733	-0.102267	-0.0554	0.211283	0.122205	0.0417621	0.0929247	0.625435	0.952012	0.597964
Signal recognition particle subunit SRP72 OS=Homo sapiens OX=9606 GN=SRP72 PE=1 SV=3	SRP72	17	0.664867	0.9378	0.626467	0.562267	-0.442167	-0.196667	0.235373	0.0681298	0.18041	0.0993948	0.0580704	0.923686
Integrator complex subunit 8 OS=Homo sapiens OX=9606 GN=INTS8 PE=1 SV=1	INTS8	8	1.0222	1.2217	0.626333	0.738733	-0.1763	-0.158117	0.0376464	0.126794	0.101542	0.106889	0.216402	0.947836
Beta-adrenergic receptor kinase 1 OS=Homo sapiens OX=9606 GN=GRK2 PE=1 SV=2	GRK2	11	1.0051	0.123933	0.626167	1.81587	-0.7618	-0.6566	0.151919	0.633607	0.0785413	0.115637	0.195929	0.37673
Heat shock protein HSP 90-beta OS=Homo sapiens OX=9606 GN=HSP90AB1 PE=1 SV=4	HSP90AB1	48	0.648367	0.716333	0.6255	0.3833	-0.021	0.04745	0.00764871	0.00620428	0.037097	0.00344443	0.827277	0.88102
Myocardin-related transcription factor B OS=Homo sapiens OX=9606 GN=MRTFB PE=1 SV=3	MRTFB	2	0.4881	0.8404	0.624733	-0.249033	-0.716967	-0.230283	0.0262174	0.0372834	0.0213973	0.317366	0.142853	0.453376
AP-3 complex subunit sigma-1 OS=Homo sapiens OX=9606 GN=AP3S1 PE=1 SV=1	AP3S1	5	1.25577	0.920933	0.6247	0.708033	-0.202667	0.0363	0.00544274	0.0955301	0.155398	0.0385236	0.231853	0.91189
Transcription cofactor vestigial-like protein 4 OS=Homo sapiens OX=9606 GN=VGLL4 PE=1 SV=1	VGLL4	2	0.7294	0.196067	0.624067	0.7558	-0.0938	-0.675283	0.411515	0.482398	0.943091	0.264904	0.783166	0.437267
Cap-specific mRNA (nucleoside-2'-O-)-methyltransferase 1 OS=Homo sapiens OX=9606 GN=CMTR1 PE=1 SV=1	CMTR1	13	0.119667	0.709033	0.623433	0.585967	0.458533	0.7304	0.62329	0.0966318	0.0294931	0.114059	0.296694	0.0295088
Serine/threonine-protein kinase B-raf OS=Homo sapiens OX=9606 GN=BRAF PE=1 SV=4	BRAF	8	0.0426667	0.2346	0.623367	-0.1918	-0.957267	-0.614683	0.85448	0.663228	0.233977	0.59635	0.241351	0.541386
Transmembrane protein 131 OS=Homo sapiens OX=9606 GN=TMEM131 PE=1 SV=3	TMEM131	5	0.2416	0.6449	0.623133	0.289033	-0.882833	0.63255	0.323936	0.034424	0.0971981	0.338311	0.010104	0.227963
Activator of 90 kDa heat shock protein ATPase homolog 1 OS=Homo sapiens OX=9606 GN=AHSA1 PE=1 SV=1	AHSA1	18	1.13593	1.25363	0.623	0.783133	-0.00253333	-0.321917	0.0167604	0.080277	0.158501	0.0399355	0.979521	0.869684
Cytochrome c oxidase assembly protein COX11, mitochondrial OS=Homo sapiens OX=9606 GN=COX11 PE=1 SV=3	COX11	2	1.80133	2.39453	0.622433	1.9032	-0.725833	-0.8438	0.165114	0.182158	0.720623	0.0353881	0.449982	0.423267
Alpha-ketoglutarate-dependent dioxygenase FTO OS=Homo sapiens OX=9606 GN=FTO PE=1 SV=1	FTO	6	1.1272	0.324167	0.6223	0.3902	0.0608	-0.0555	0.141905	0.0679344	0.338892	0.587204	0.966408	0.8863
cAMP-dependent protein kinase type I-beta regulatory subunit (Fragment) OS=Homo sapiens OX=9606 GN=PRKAR1B PE=1 SV=1	PRKAR1B	2	0.169533	0.761	0.621733	1.03093	-1.20993	0.0469667	0.628142	0.452268	0.332497	0.240272	0.545187	0.713963
Cleavage and polyadenylation specificity factor subunit 3 OS=Homo sapiens OX=9606 GN=CPSF3 PE=1 SV=1	CPSF3	13	0.732167	0.860667	0.6216	0.4546	-0.321267	-0.237533	0.0208965	0.00227545	0.0535596	0.0794844	0.30842	0.457463
DNA damage-binding protein 1 OS=Homo sapiens OX=9606 GN=DDB1 PE=1 SV=1	DDB1	23	0.963167	0.6749	0.6199	0.643467	-0.270367	0.157767	0.0444096	0.128937	0.127775	0.182142	0.149716	0.364428
Heterogeneous nuclear ribonucleoprotein A3 OS=Homo sapiens OX=9606 GN=HNRNPA3 PE=1 SV=2	HNRNPA3	11	0.9596	0.806767	0.618867	0.4286	-0.319	-0.198333	0.0103978	0.0638075	0.0226671	0.357323	0.0968345	0.862023
Beta-glucuronidase OS=Homo sapiens OX=9606 GN=GUSB PE=1 SV=2	GUSB	4	1.36697	1.43893	0.617633	-0.9939	-1.60347	0.427533	0.182201	0.2193	0.800108	0.380565	0.247233	0.627378
DNA-directed RNA polymerase II subunit RPB7 OS=Homo sapiens OX=9606 GN=POLR2G PE=1 SV=1	POLR2G	2	0.697167	0.235567	0.617367	-0.0910667	0.396233	-0.456483	0.305143	0.438738	0.269829	0.713953	0.310406	0.53427
S-adenosyl-L-methionine-dependent tRNA 4-demethylwyosine synthase TYW1 OS=Homo sapiens OX=9606 GN=TYW1 PE=2 SV=2	TYW1	6	0.670633	0.253667	0.616867	0.581167	-0.746367	-0.692467	0.0616323	0.176681	0.0132701	0.035375	0.142956	0.117219
Ribonuclease H2 subunit B OS=Homo sapiens OX=9606 GN=RNASEH2B PE=1 SV=1	RNASEH2B	6	0.280333	0.8929	0.615167	0.461833	-0.216167	-0.642333	0.271748	0.0400827	0.208254	0.63134	0.232114	0.482364
Protein transport protein Sec31A OS=Homo sapiens OX=9606 GN=SEC31A PE=1 SV=1	SEC31A	16	0.491567	0.5511	0.6149	0.223767	-0.223733	-0.5585	0.311739	0.149633	0.540529	0.506699	0.694532	0.0968978
Paired amphipathic helix protein Sin3a OS=Homo sapiens OX=9606 GN=SIN3A PE=1 SV=2	SIN3A	19	0.5658	0.876367	0.6148	0.211367	-0.424233	-0.414783	0.305167	0.0235063	0.280651	0.333086	0.0139798	0.463263
Proteasome subunit alpha type-2 OS=Homo sapiens OX=9606 GN=PSMA2 PE=1 SV=2	PSMA2	4	1.41687	1.78717	0.6142	1.4456	-0.824067	-1.45745	0.0062837	0.31748	0.403266	0.497461	0.132076	0.513658
Elongin-B OS=Homo sapiens OX=9606 GN=ELOB PE=1 SV=1	ELOB	6	0.607767	0.768367	0.614167	0.366467	-0.0434	0.0596167	0.0358116	0.0372364	0.00821842	0.0443797	0.682689	0.689713
E3 ubiquitin-protein ligase HERC2 OS=Homo sapiens OX=9606 GN=HERC2 PE=1 SV=2	HERC2	38	1.30543	0.995967	0.613733	0.1361	-0.0701667	-0.0388	0.0495528	0.0630058	0.139925	0.33953	0.845661	0.928685
Cytohesin-2 OS=Homo sapiens OX=9606 GN=CYTH2 PE=1 SV=2	CYTH2	3	0.670833	0.9346	0.613433	2.4438	-0.597733	-0.64935	0.150526	0.138102	0.712668	0.0733985	0.127979	0.2711
Sidoreflexin OS=Homo sapiens OX=9606 GN=SFXN3 PE=1 SV=1	SFXN3	6	0.736033	1.061	0.6133	-0.220667	-0.499567	-0.489883	0.342745	0.0994065	0.179168	0.599815	0.176949	0.902354
Prefoldin subunit 6 OS=Homo sapiens OX=9606 GN=PFDN6 PE=1 SV=1	PFDN6	6	1.66633	0.403733	0.612367	0.967733	-0.739133	-0.459133	0.102055	0.400531	0.405378	0.31659	0.231272	0.758157
Probable ATP-dependent RNA helicase DDX17 OS=Homo sapiens OX=9606 GN=DDX17 PE=1 SV=2	DDX17	27	0.923267	-0.6716	0.612167	0.569533	-0.221333	-0.186917	0.00476739	0.477902	0.0853553	0.104157	0.481253	0.742328
RNA binding protein fox-1 homolog 2 OS=Homo sapiens OX=9606 GN=RBFOX2 PE=1 SV=3	RBFOX2	2	1.16273	0.982433	0.6121	0.815933	-0.342033	-0.146183	0.0355706	0.121361	0.215203	0.125271	0.0969643	0.821848
C-1-tetrahydrofolate synthase, cytoplasmic OS=Homo sapiens OX=9606 GN=MTHFD1 PE=1 SV=3	MTHFD1	41	1.13873	0.648367	0.611833	0.3008	-0.541133	-0.406467	0.0139625	0.141462	0.0554836	0.305466	0.014762	0.541977
Protein ABHD14B OS=Homo sapiens OX=9606 GN=ABHD14B PE=1 SV=1	ABHD14B	4	1.2983	1.37167	0.6118	0.2608	-0.242233	-0.400517	0.00314936	0.0273735	0.1803	0.230573	0.22669	0.783948
Alpha-2-macroglobulin-like protein 1 OS=Homo sapiens OX=9606 GN=A2ML1 PE=1 SV=3	A2ML1	5	1.2723	0.508667	0.6118	0.837833	-0.821467	-1.01138	0.0375747	0.362558	0.14257	0.407708	0.0913092	0.650264
Ribonuclease P protein subunit p30 OS=Homo sapiens OX=9606 GN=RPP30 PE=1 SV=1	RPP30	7	1.40797	1.17567	0.611033	0.3844	-0.608133	-0.31685	7.72805e-05	0.187813	0.103966	0.612141	0.0800103	0.749548
Clathrin interactor 1 OS=Homo sapiens OX=9606 GN=CLINT1 PE=1 SV=1	CLINT1	16	0.545233	0.492033	0.610467	0.374233	0.2247	0.1462	0.0312881	0.0730002	0.14968	0.161534	0.380036	0.794578
U3 small nucleolar RNA-associated protein 6 homolog OS=Homo sapiens OX=9606 GN=UTP6 PE=2 SV=2	UTP6	10	0.7983	0.904933	0.609567	0.254767	-0.607	-0.185817	0.0475367	0.0672396	0.0651288	0.562456	0.0201669	0.695114
YTH domain-containing protein 1 OS=Homo sapiens OX=9606 GN=YTHDC1 PE=1 SV=1	YTHDC1	13	1.15783	0.915267	0.6095	0.263933	-0.1923	0.0891167	0.0127604	0.086109	0.03578	0.413967	0.25736	0.871591
Menin OS=Homo sapiens OX=9606 GN=MEN1 PE=1 SV=1	MEN1	9	1.19057	1.10923	0.6084	0.0493667	0.0409	0.06645	0.00214851	0.000102757	0.11642	0.752346	0.821442	0.90418
Vigilin OS=Homo sapiens OX=9606 GN=HDLBP PE=1 SV=2	HDLBP	49	1.22877	0.9497	0.6082	0.443267	-0.3056	-0.870133	0.00641179	0.238029	0.229747	0.58279	0.266439	0.466777
Aminoacyl tRNA synthase complex-interacting multifunctional protein 1 OS=Homo sapiens OX=9606 GN=AIMP1 PE=1 SV=2	AIMP1	12	1.12867	1.0927	0.607933	0.710033	-0.878467	-0.817183	0.00863182	0.158662	0.283326	0.221852	0.00680106	0.5488
DET1- and DDB1-associated protein 1 OS=Homo sapiens OX=9606 GN=DDA1 PE=1 SV=1	DDA1	3	0.6092	0.735967	0.607867	0.0203	-0.5439	-0.106533	0.0528409	0.0210331	0.0773016	0.825636	0.293144	0.718743
SRSF protein kinase 2 OS=Homo sapiens OX=9606 GN=SRPK2 PE=1 SV=3	SRPK2	15	0.8829	0.453133	0.607567	0.3944	-0.247433	-0.169433	0.0475836	0.182342	0.000130811	0.424483	0.354623	0.97909
Negative elongation factor B OS=Homo sapiens OX=9606 GN=NELFB PE=1 SV=1	NELFB	13	0.9064	0.911	0.607533	0.487	-0.153667	-0.0657667	0.0120353	0.00995674	0.0475461	0.0150346	0.47409	0.790099
ADP-ribosylation factor GTPase-activating protein 2 OS=Homo sapiens OX=9606 GN=ARFGAP2 PE=1 SV=1	ARFGAP2	11	0.273367	0.338967	0.607533	0.214667	0.255267	0.12075	0.321725	0.307133	0.0564814	0.528149	0.610521	0.669224
TAR DNA-binding protein 43 OS=Homo sapiens OX=9606 GN=TARDBP PE=1 SV=1	TARDBP	9	0.529267	0.67	0.6073	0.132033	0.100067	0.417717	0.0484215	0.00655559	0.0138639	0.455785	0.7292	0.436284
Mitochondrial cardiolipin hydrolase OS=Homo sapiens OX=9606 GN=PLD6 PE=1 SV=1	PLD6	2	1.1166	-0.492633	0.607133	0.726367	-0.7344	0.274083	0.0985067	0.817899	0.107029	0.46087	0.246255	0.896247
Caspase-7 OS=Homo sapiens OX=9606 GN=CASP7 PE=1 SV=1	CASP7	3	0.2658	0.6314	0.6069	0.507433	-0.526867	-0.905017	0.497176	0.103463	0.420168	0.353228	0.4587	0.127561
LIM domain only protein 7 OS=Homo sapiens OX=9606 GN=LMO7 PE=1 SV=1	LMO7	23	-0.0670667	-0.3788	0.606833	0.4342	-0.0641	-0.0533	0.790151	0.800879	0.531424	0.186353	0.726081	0.601447
Eukaryotic translation elongation factor 1 epsilon-1 OS=Homo sapiens OX=9606 GN=EEF1E1 PE=1 SV=1	EEF1E1	9	1.25657	1.09183	0.606733	0.542233	-0.454567	-0.198433	0.00414629	0.0717388	0.167039	0.0607671	0.0354802	0.838675
Zinc transporter 5 OS=Homo sapiens OX=9606 GN=SLC30A5 PE=1 SV=1	SLC30A5	2	1.13993	-0.102233	0.6065	-0.6766	-0.825567	1.07397	0.195549	0.677123	0.3999	0.373586	0.498843	0.564802
Negative elongation factor E OS=Homo sapiens OX=9606 GN=NELFE PE=1 SV=3	NELFE	9	0.523233	0.6192	0.605933	0.2543	0.0489667	0.129467	0.0958619	0.019618	0.00653226	0.233594	0.888786	0.515946
Mitogen-activated protein kinase kinase kinase 1 OS=Homo sapiens OX=9606 GN=MAP3K1 PE=1 SV=4	MAP3K1	5	1.00467	0.849033	0.6054	-1.14033	0.326367	0.5264	0.0357916	0.30009	0.364392	0.401446	0.959217	0.257924
Ribonucleases P/MRP protein subunit POP1 OS=Homo sapiens OX=9606 GN=POP1 PE=1 SV=2	POP1	15	0.6098	1.21443	0.6048	-0.215433	-0.120367	-0.205467	0.068024	0.00930512	0.28402	0.692561	0.688181	0.754504
Mediator of RNA polymerase II transcription subunit 1 OS=Homo sapiens OX=9606 GN=MED1 PE=1 SV=4	MED1	19	0.5726	1.29143	0.6046	0.367033	0.190833	0.407467	0.23763	0.326633	0.0573866	0.307895	0.579256	0.266423
3'-5' exoribonuclease 1 OS=Homo sapiens OX=9606 GN=ERI1 PE=1 SV=3	ERI1	4	1.14037	0.683967	0.604433	0.824467	-0.748233	-0.501767	0.0176922	0.340271	0.223232	0.145608	0.0981174	0.66174
Nitric oxide synthase-interacting protein OS=Homo sapiens OX=9606 GN=NOSIP PE=1 SV=1	NOSIP	6	0.5136	0.7061	0.6036	0.373567	-0.3761	0.0698667	0.149277	0.0487764	0.08222	0.434488	0.236662	0.713818
Enoyl-CoA delta isomerase 2, mitochondrial OS=Homo sapiens OX=9606 GN=ECI2 PE=1 SV=1	ECI2	3	0.7302	1.23507	0.603233	0.5092	-0.512333	-0.798517	0.176547	0.0549282	0.169661	0.234725	0.21404	0.250737
Trafficking protein particle complex subunit 9 OS=Homo sapiens OX=9606 GN=TRAPPC9 PE=1 SV=2	TRAPPC9	6	1.2545	0.459267	0.602933	0.2624	-0.517767	-0.228317	0.0920689	0.319384	0.235865	0.37217	0.31321	0.634053
Pyruvate kinase PKM OS=Homo sapiens OX=9606 GN=PKM PE=1 SV=4	PKM	30	0.8537	0.7383	0.6028	0.475467	-0.211167	-0.119083	0.00817227	0.00459539	0.0195962	0.124548	0.130363	0.709661
Complex I assembly factor ACAD9, mitochondrial OS=Homo sapiens OX=9606 GN=ACAD9 PE=1 SV=1	ACAD9	16	1.14757	0.980667	0.602667	0.781967	-0.1588	-0.25395	0.0360165	0.117435	0.143172	0.0335281	0.127681	0.740412
Protein PAT1 homolog 1 OS=Homo sapiens OX=9606 GN=PATL1 PE=1 SV=2	PATL1	12	1.02487	1.1746	0.602567	0.3797	-0.0256667	-0.0892833	0.0187293	0.163255	0.100356	0.149747	0.87357	0.5231
Centrosomal protein of 112 kDa OS=Homo sapiens OX=9606 GN=CEP112 PE=1 SV=2	CEP112	2	0.203333	-0.792033	0.602567	0.485867	-1.99837	-0.0698167	0.654578	0.45782	0.44212	0.460262	0.0792395	0.855334
Nuclear receptor coactivator 5 OS=Homo sapiens OX=9606 GN=NCOA5 PE=1 SV=2	NCOA5	7	0.800067	1.0006	0.601967	0.216467	0.0061	0.2505	0.0342558	0.00756492	0.0358043	0.0294168	0.940953	0.682527
Solute carrier family 12 member 7 OS=Homo sapiens OX=9606 GN=SLC12A7 PE=1 SV=3	SLC12A7	20	0.9607	0.756	0.601867	0.2741	-0.155567	0.0888167	0.0448274	0.024309	0.0358002	0.145582	0.298652	0.822324
Rab GDP dissociation inhibitor beta OS=Homo sapiens OX=9606 GN=GDI2 PE=1 SV=2	GDI2	23	0.516433	-0.305033	0.600967	0.502533	0.813367	0.287817	0.588126	0.723984	0.858257	0.817742	0.185462	0.910067
Zinc finger protein 616 OS=Homo sapiens OX=9606 GN=ZNF616 PE=2 SV=2	ZNF616	4	0.350733	1.09223	0.600133	-0.0968	-0.6332	0.6629	0.329104	0.0477367	0.200084	0.676725	0.0651033	0.639801
Malectin OS=Homo sapiens OX=9606 GN=MLEC PE=1 SV=1	MLEC	11	0.695433	1.19907	0.5996	0.325467	0.0821	0.1407	0.154809	0.0996975	0.0529224	0.038086	0.778794	0.774107
Glia maturation factor gamma OS=Homo sapiens OX=9606 GN=GMFG PE=1 SV=1	GMFG	4	1.14423	0.958267	0.5995	0.670767	-0.247067	0.0285833	0.0165129	0.0316115	0.0879346	0.0335071	0.140891	0.912429
Nucleoporin NUP35 OS=Homo sapiens OX=9606 GN=NUP35 PE=1 SV=1	NUP35	4	0.550333	0.686533	0.599133	0.2491	0.0356333	-0.0460833	0.0624474	0.00801357	0.0649561	0.244263	0.910292	0.761199
AP complex subunit sigma OS=Homo sapiens OX=9606 GN=AP1S1 PE=1 SV=1	AP1S1	4	1.00903	1.01867	0.598633	0.4724	0.0223333	-0.144967	0.0337398	0.0267072	0.0164286	0.229415	0.829723	0.63823
60 kDa poly(U)-binding-splicing factor (Fragment) OS=Homo sapiens OX=9606 GN=PUF60 PE=1 SV=1	PUF60	15	1.20687	1.15113	0.598367	0.6091	-0.588833	-0.1808	0.0143866	0.111792	0.150601	0.3138	0.03228	0.977977
C-terminal-binding protein 1 OS=Homo sapiens OX=9606 GN=CTBP1 PE=1 SV=2	CTBP1	8	0.7448	0.867533	0.598133	0.7137	-0.175833	-0.0884833	0.00863653	0.0199827	0.125178	0.00159794	0.397941	0.935195
LEM domain-containing protein 2 OS=Homo sapiens OX=9606 GN=LEMD2 PE=1 SV=1	LEMD2	4	0.6124	0.0656	0.5981	1	-0.0385667	-0.0646167	0.205685	0.985794	0.493885	0.210356	0.998884	0.96517
Microtubule-associated protein (Fragment) OS=Homo sapiens OX=9606 GN=MAP4 PE=1 SV=1	MAP4	19	0.493133	0.5282	0.597833	0.203133	0.181667	0.239517	0.227245	0.063055	0.210914	0.415876	0.452593	0.146667
39S ribosomal protein L43, mitochondrial OS=Homo sapiens OX=9606 GN=MRPL43 PE=1 SV=1	MRPL43	2	1.64363	0.9716	0.5977	-0.0517667	-0.287067	0.805417	0.0454095	0.29286	0.624511	0.791951	0.498714	0.659985
Ankyrin repeat and KH domain-containing protein 1 (Fragment) OS=Homo sapiens OX=9606 GN=ANKHD1 PE=1 SV=1	ANKHD1	6	-0.314733	1.2575	0.597533	2.6136	1.6526	1.22845	0.550197	0.229806	0.241282	0.00797694	0.00945068	0.18894
Transcription elongation factor A protein 1 OS=Homo sapiens OX=9606 GN=TCEA1 PE=1 SV=1	TCEA1	3	1.07827	0.647567	0.597233	0.403567	-0.2498	0.52465	0.138948	0.143694	0.0671043	0.372069	0.573124	0.301202
Dedicator of cytokinesis protein 10 OS=Homo sapiens OX=9606 GN=DOCK10 PE=1 SV=3	DOCK10	39	0.875667	0.934467	0.596633	0.173233	-0.0168333	0.189	0.00780784	0.0101816	0.281529	0.393638	0.897579	0.706263
Disks large-associated protein 5 OS=Homo sapiens OX=9606 GN=DLGAP5 PE=1 SV=2	DLGAP5	22	0.579833	0.919967	0.5964	0.1139	-0.1851	-0.222067	0.0563557	0.00903111	0.138162	0.352984	0.209869	0.678441
Sarcoplasmic/endoplasmic reticulum calcium ATPase 3 OS=Homo sapiens OX=9606 GN=ATP2A3 PE=1 SV=3	ATP2A3	22	0.895567	1.13337	0.596267	0.5733	-0.4669	0.3852	0.0230645	0.114702	0.0411931	0.102237	0.282244	0.709408
Inositol hexakisphosphate and diphosphoinositol-pentakisphosphate kinase 2 OS=Homo sapiens OX=9606 GN=PPIP5K2 PE=1 SV=3	PPIP5K2	4	0.421967	0.331333	0.595067	0.422467	-0.231133	-0.677417	0.281339	0.107854	0.188074	0.190365	0.352035	0.084664
Transcription factor RFX3 OS=Homo sapiens OX=9606 GN=RFX3 PE=1 SV=2	RFX3	2	0.966233	0.314533	0.5946	0.736467	-0.9344	-0.286367	0.0801725	0.177181	0.0101224	0.363908	0.0421685	0.904252
ELKS/Rab6-interacting/CAST family member 1 OS=Homo sapiens OX=9606 GN=ERC1 PE=1 SV=1	ERC1	17	0.264733	0.9383	0.594433	0.417233	-0.208767	-0.334583	0.546763	0.0592226	0.133775	0.261134	0.417403	0.50278
Sex comb on midleg-like protein 2 OS=Homo sapiens OX=9606 GN=SCML2 PE=1 SV=1	SCML2	13	1.23207	0.6774	0.592767	-0.1731	0.580767	-0.456083	0.02913	0.723083	0.125157	0.524239	0.249233	0.157367
Chromatin accessibility complex protein 1 OS=Homo sapiens OX=9606 GN=CHRAC1 PE=1 SV=1	CHRAC1	2	0.916633	0.865633	0.592367	-0.1755	-0.827533	-1.58648	0.063228	0.183187	0.0804591	0.71806	0.0266063	0.0492212
Calpain-7 OS=Homo sapiens OX=9606 GN=CAPN7 PE=1 SV=1	CAPN7	7	0.458233	0.0231333	0.591767	-0.0216667	-1.79683	1.19785	0.580026	0.623842	0.520458	0.859844	0.22344	0.550167
Calcium uniporter regulatory subunit MCUb, mitochondrial OS=Homo sapiens OX=9606 GN=MCUB PE=1 SV=2	MCUB	2	0.903833	0.9647	0.5914	0.257867	-0.417833	-0.191433	0.0702189	0.112646	0.0176235	0.44439	0.112016	0.930398
Signal peptidase complex catalytic subunit SEC11 OS=Homo sapiens OX=9606 GN=SEC11C PE=1 SV=1	SEC11C	2	1.0436	0.960333	0.591367	0.541933	0.130433	0.245317	0.0149132	0.0385714	0.0832095	0.23935	0.77845	0.862828
Ornithine aminotransferase, mitochondrial OS=Homo sapiens OX=9606 GN=OAT PE=1 SV=1	OAT	2	0.880967	1.53667	0.591367	-0.693033	-1.03537	0.4985	0.215089	0.0758355	0.326183	0.869655	0.291006	0.740789
Protein HGH1 homolog OS=Homo sapiens OX=9606 GN=HGH1 PE=1 SV=1	HGH1	5	1.47587	0.826867	0.5909	0.6453	-0.476033	-0.726117	0.00656744	0.167305	0.0256272	0.604289	0.046236	0.448724
Diphosphoinositol polyphosphate phosphohydrolase NUDT4B OS=Homo sapiens OX=9606 GN=NUDT4B PE=3 SV=1	NUDT4B	5	-0.0789	-0.1716	0.590867	2.5778	-0.179833	2.91285	0.615836	0.999473	0.752533	0.00277822	0.595815	0.349616
Mitogen-activated protein kinase kinase kinase kinase 1 OS=Homo sapiens OX=9606 GN=MAP4K1 PE=1 SV=1	MAP4K1	15	1.13067	1.0627	0.590767	0.157733	-0.333367	0.15835	0.16157	0.00941971	0.162685	0.506454	0.219735	0.763905
RB1-inducible coiled-coil protein 1 OS=Homo sapiens OX=9606 GN=RB1CC1 PE=1 SV=3	RB1CC1	13	1.1331	0.904067	0.589667	0.533133	-0.416467	-0.90795	0.0309453	0.113697	0.21922	0.0702571	0.0523389	0.296126
Small acidic protein OS=Homo sapiens OX=9606 GN=SMAP PE=1 SV=1	SMAP	6	0.331167	0.477533	0.589667	0.178833	-0.162167	-0.363217	0.304655	0.0516722	0.173476	0.629575	0.646827	0.0319995
Methylthioribose-1-phosphate isomerase OS=Homo sapiens OX=9606 GN=MRI1 PE=1 SV=1	MRI1	3	0.804533	1.12787	0.5895	0.895067	0.0235	-0.217883	0.0912152	0.0190751	0.0215402	0.0447272	0.944315	0.713869
MMS19 nucleotide excision repair protein homolog OS=Homo sapiens OX=9606 GN=MMS19 PE=1 SV=2	MMS19	12	1.3885	1.1512	0.589133	0.775333	-1.707	-0.0899667	0.0142271	0.364864	0.0699835	0.264376	0.115386	0.970952
LIM domain-binding protein 1 OS=Homo sapiens OX=9606 GN=LDB1 PE=1 SV=2	LDB1	3	0.362067	0.8066	0.588833	0.441733	-0.0725333	-0.130633	0.258233	0.201296	0.14664	0.370361	0.729518	0.633405
TRIO and F-actin-binding protein OS=Homo sapiens OX=9606 GN=TRIOBP PE=1 SV=3	TRIOBP	11	0.624833	0.2706	0.588433	0.481567	-0.4478	-0.132	0.0116182	0.0776724	0.231692	0.00452948	0.176148	0.902445
F-box only protein 7 OS=Homo sapiens OX=9606 GN=FBXO7 PE=1 SV=1	FBXO7	4	1.17673	1.50923	0.588167	-0.263467	0.237367	-0.621817	0.002528	0.21911	0.263461	0.459789	0.57547	0.276005
Nucleolar protein 8 OS=Homo sapiens OX=9606 GN=NOL8 PE=1 SV=1	NOL8	30	0.666933	0.439133	0.5881	0.5577	-0.0863	-0.289583	0.112093	0.0874194	0.0753723	0.137383	0.69972	0.784933
AP-1 complex subunit beta-1 OS=Homo sapiens OX=9606 GN=AP1B1 PE=1 SV=2	AP1B1	9	2.09487	2.36873	0.588	1.73737	-1.52687	-1.20127	0.177668	0.272575	0.758694	0.45257	0.0556185	0.210793
Cleavage and polyadenylation specificity factor subunit 7 OS=Homo sapiens OX=9606 GN=CPSF7 PE=1 SV=1	CPSF7	11	0.612867	0.780867	0.586567	0.3548	0.0165667	0.0411667	0.00922326	0.00589822	0.00422226	0.00790132	0.858264	0.865111
Eukaryotic translation initiation factor 3 subunit K OS=Homo sapiens OX=9606 GN=EIF3K PE=1 SV=1	EIF3K	2	0.6579	0.476467	0.585033	0.4309	-0.1164	-0.362217	0.0255853	0.00267669	0.0749231	0.0367359	0.192206	0.113142
L-2-hydroxyglutarate dehydrogenase, mitochondrial OS=Homo sapiens OX=9606 GN=L2HGDH PE=1 SV=3	L2HGDH	10	1.09637	0.8478	0.5846	0.264367	-0.312133	-0.169583	0.011423	0.0876202	0.227247	0.334137	0.144757	0.567243
Cytoplasmic dynein 1 light intermediate chain 1 OS=Homo sapiens OX=9606 GN=DYNC1LI1 PE=1 SV=3	DYNC1LI1	13	1.07683	1.16927	0.5846	0.2748	-0.0586667	0.104317	0.0298878	0.104417	0.0532636	0.197525	0.917791	0.910434
Kinesin-like protein KIF22 OS=Homo sapiens OX=9606 GN=KIF22 PE=1 SV=5	KIF22	18	0.6766	0.7339	0.584467	1.23863	-0.207233	-0.380833	0.158968	0.277744	0.4928	0.211616	0.646115	0.246009
Retinoblastoma-like protein 1 OS=Homo sapiens OX=9606 GN=RBL1 PE=1 SV=3	RBL1	7	1.53417	1.70847	0.583367	-0.992033	0.193833	-0.52835	0.217894	0.18492	0.446815	0.319074	0.895655	0.892758
Conserved oligomeric Golgi complex subunit 6 OS=Homo sapiens OX=9606 GN=COG6 PE=1 SV=2	COG6	5	0.9047	1.0008	0.583333	0.0737	-0.440567	0.101917	0.00875958	0.00783909	0.0655664	0.509605	0.0220048	0.802369
Integrator complex subunit 2 OS=Homo sapiens OX=9606 GN=INTS2 PE=1 SV=1	INTS2	11	1.17147	1.18587	0.583	0.315	-0.477967	-0.117367	0.0214956	0.0781144	0.0298413	0.205365	0.144081	0.789602
Abl interactor 2 OS=Homo sapiens OX=9606 GN=ABI2 PE=1 SV=1	ABI2	10	1.15557	0.515267	0.582767	0.397467	-1.47573	1.21488	0.0639064	0.368436	0.0373715	0.433983	0.161141	0.473064
NADH dehydrogenase [ubiquinone] 1 alpha subcomplex subunit 13 OS=Homo sapiens OX=9606 GN=NDUFA13 PE=1 SV=3	NDUFA13	7	1.07907	0.9199	0.581567	0.243567	-0.1905	0.121367	0.00046509	0.0550594	0.0696241	0.313687	0.474077	0.858418
Mediator of RNA polymerase II transcription subunit 16 OS=Homo sapiens OX=9606 GN=MED16 PE=1 SV=2	MED16	5	1.28313	0.8547	0.581333	0.4508	-0.307567	-0.468967	0.00158222	0.0464817	0.266182	0.151181	0.260162	0.33269
Serrate RNA effector molecule homolog OS=Homo sapiens OX=9606 GN=SRRT PE=1 SV=1	SRRT	19	1.3252	1.24853	0.581233	0.7964	0.023	0.0557333	0.00617044	0.0318894	0.0536297	0.00541069	0.979773	0.898947
Phosphatidylinositol 4,5-bisphosphate 3-kinase catalytic subunit gamma isoform OS=Homo sapiens OX=9606 GN=PIK3CG PE=1 SV=3	PIK3CG	6	1.766	1.04257	0.580467	1.2042	-0.790467	-0.1133	0.325616	0.428006	0.662447	0.266714	0.378836	0.835795
Kinetochore protein NDC80 homolog OS=Homo sapiens OX=9606 GN=NDC80 PE=1 SV=1	NDC80	8	0.674133	0.356467	0.5802	0.200333	-0.00356667	0.00761667	0.174853	0.0921638	0.333398	0.904721	0.946674	0.945976
39S ribosomal protein L48, mitochondrial OS=Homo sapiens OX=9606 GN=MRPL48 PE=1 SV=2	MRPL48	2	0.834933	1.51553	0.5802	0.580533	-0.3725	-0.890683	0.423299	0.0992018	0.288531	0.94309	0.638952	0.13088
Sin3 histone deacetylase corepressor complex component SDS3 OS=Homo sapiens OX=9606 GN=SUDS3 PE=1 SV=2	SUDS3	5	0.976833	1.25047	0.579367	0.5227	-0.38	-0.281	0.0273286	0.0123615	0.136653	0.0453519	0.185459	0.512127
Protein NDRG1 OS=Homo sapiens OX=9606 GN=NDRG1 PE=1 SV=1	NDRG1	2	0.0783333	0.382233	0.578933	0.657933	-0.299233	-0.198833	0.903751	0.335991	0.41585	0.148847	0.931565	0.953105
26S proteasome non-ATPase regulatory subunit 14 OS=Homo sapiens OX=9606 GN=PSMD14 PE=1 SV=1	PSMD14	7	1.06217	1.14557	0.5788	0.8593	-0.0601333	-0.370133	0.0369709	0.156412	0.114954	0.0700163	0.617386	0.391533
Mis18-binding protein 1 OS=Homo sapiens OX=9606 GN=MIS18BP1 PE=1 SV=1	MIS18BP1	9	0.9389	0.8232	0.5787	0.7301	0.201933	0.429033	0.214468	0.0762913	0.21146	0.102808	0.491477	0.305169
eIF-2-alpha kinase GCN2 OS=Homo sapiens OX=9606 GN=EIF2AK4 PE=1 SV=3	EIF2AK4	20	0.0748	0.164933	0.578333	1.37947	0.2307	0.436483	0.903034	0.620569	0.663806	0.174802	0.546578	0.62492
PAX3- and PAX7-binding protein 1 OS=Homo sapiens OX=9606 GN=PAXBP1 PE=1 SV=2	PAXBP1	13	0.980067	1.77677	0.5782	0.450967	0.136667	0.119917	0.00023707	0.0699177	0.226009	0.308299	0.619428	0.83514
Alpha/beta hydrolase domain-containing protein 16A OS=Homo sapiens OX=9606 GN=ABHD16A PE=1 SV=1	ABHD16A	2	0.899833	1.08353	0.577967	-0.0347667	-0.568767	-0.0984667	0.187095	0.239248	0.169108	0.818814	0.214163	0.914288
39S ribosomal protein L49, mitochondrial OS=Homo sapiens OX=9606 GN=MRPL49 PE=1 SV=1	MRPL49	4	0.5729	0.782667	0.577433	0.631067	-0.0546333	0.509033	0.151144	0.166068	0.195549	0.0607792	0.64222	0.182684
DEAD box protein 5 OS=Homo sapiens OX=9606 GN=DDX5 PE=1 SV=1	DDX5	34	0.931067	0.927133	0.576667	0.406467	0.0076	0.375017	0.0149432	0.00257462	0.00233424	0.084898	0.880677	0.683725
Haloacid dehalogenase-like hydrolase domain-containing 5 OS=Homo sapiens OX=9606 GN=HDHD5 PE=1 SV=1	HDHD5	5	0.974333	0.913233	0.576667	0.362067	-0.153867	-0.236467	0.010959	0.118395	0.20881	0.203411	0.547755	0.701186
Histone H1.3 OS=Homo sapiens OX=9606 GN=H1-3 PE=1 SV=2	H1-3	9	0.5117	0.148533	0.5762	0.2882	-0.271033	-0.351033	0.451158	0.591314	0.232422	0.774495	0.503746	0.879181
Ankyrin repeat and SOCS box protein 3 OS=Homo sapiens OX=9606 GN=ASB3 PE=1 SV=1	ASB3	2	1.0902	0.7622	0.5757	-0.179367	-0.140267	-0.111733	0.0277112	0.20625	0.0809489	0.675872	0.990621	0.697639
Cyclin-T2 OS=Homo sapiens OX=9606 GN=CCNT2 PE=1 SV=2	CCNT2	3	0.4631	1.37577	0.575667	-0.0216333	-0.821833	0.22275	0.293819	0.0730211	0.154329	0.71202	0.143638	0.662521
Small ubiquitin-related modifier 1 OS=Homo sapiens OX=9606 GN=SUMO1 PE=1 SV=1	SUMO1	4	0.867767	1.13403	0.575133	0.0548	-0.5984	-0.0198167	0.00572642	0.0298297	0.257971	0.891129	0.0337466	0.866835
Serine/threonine-protein kinase 4 OS=Homo sapiens OX=9606 GN=STK4 PE=1 SV=2	STK4	15	0.985167	0.629233	0.575133	0.682133	-0.577933	-0.501417	0.0180536	0.232042	0.101057	0.102653	0.0206792	0.13822
Zinc finger protein ubi-d4 OS=Homo sapiens OX=9606 GN=DPF2 PE=1 SV=1	DPF2	8	0.7953	0.809167	0.574833	0.6642	-1.0425	-0.496917	0.0400532	0.1673	0.0225766	0.00964113	0.000932116	0.527969
Importin subunit alpha-7 OS=Homo sapiens OX=9606 GN=KPNA6 PE=1 SV=1	KPNA6	9	0.877567	0.9115	0.574533	0.383167	-0.196867	0.147383	0.0460472	0.00470726	0.0157761	0.0264902	0.290038	0.822174
G1/S-specific cyclin-E2 OS=Homo sapiens OX=9606 GN=CCNE2 PE=1 SV=1	CCNE2	2	0.767933	0.0437	0.5744	0.7117	-1.70123	0.0574167	0.240629	0.956252	0.207329	0.218342	0.256826	0.943739
COMM domain-containing protein 2 OS=Homo sapiens OX=9606 GN=COMMD2 PE=1 SV=2	COMMD2	2	1.0789	0.835633	0.5741	0.3829	-0.514333	-0.374267	0.0111201	0.199493	0.20475	0.251972	0.0980754	0.693921
Homer protein homolog 3 OS=Homo sapiens OX=9606 GN=HOMER3 PE=1 SV=2	HOMER3	2	0.137233	0.886367	0.574	1.06597	-0.8834	0.889167	0.653056	0.300814	0.279883	0.16058	0.314424	0.263077
Microtubule-associated protein 1S OS=Homo sapiens OX=9606 GN=MAP1S PE=1 SV=2	MAP1S	16	0.550833	0.611833	0.5739	0.3935	-0.227167	-0.0987	0.0246639	0.00118524	0.0717738	0.00162928	0.205319	0.555307
Translation initiation factor eIF-2B subunit alpha OS=Homo sapiens OX=9606 GN=EIF2B1 PE=1 SV=1	EIF2B1	15	1.29757	1.02017	0.573633	0.5804	-0.609967	-0.44165	0.00101497	0.257861	0.241163	0.157596	0.0360382	0.527863
Protein phosphatase Slingshot homolog 2 OS=Homo sapiens OX=9606 GN=SSH2 PE=1 SV=1	SSH2	19	0.763533	0.826367	0.573633	0.0595333	0.221433	0.344033	0.051162	0.0014223	0.0701467	0.509485	0.27694	0.606131
Histone PARylation factor 1 OS=Homo sapiens OX=9606 GN=HPF1 PE=1 SV=2	HPF1	4	0.922067	1.01647	0.572967	0.789333	0.2822	0.0655	0.00615287	0.00217812	0.0910418	0.0999498	0.0754989	0.841662
GRIP1-associated protein 1 OS=Homo sapiens OX=9606 GN=GRIPAP1 PE=1 SV=2	GRIPAP1	17	0.7073	0.4449	0.572767	0.8532	-0.1459	-0.158067	0.0954039	0.0828699	0.133626	0.152374	0.589033	0.942847
Probable glutamate--tRNA ligase, mitochondrial OS=Homo sapiens OX=9606 GN=EARS2 PE=1 SV=2	EARS2	11	0.926667	0.833333	0.572233	0.404567	-0.425633	-0.646017	0.082255	0.119149	0.228214	0.0943655	0.0382764	0.241977
DNA-binding protein SATB1 OS=Homo sapiens OX=9606 GN=SATB1 PE=1 SV=1	SATB1	10	0.636267	0.5224	0.5722	0.717267	-0.308	-0.0424667	0.128843	0.206228	0.0451311	0.0375102	0.133614	0.906188
COMM domain-containing protein 9 OS=Homo sapiens OX=9606 GN=COMMD9 PE=1 SV=2	COMMD9	3	0.6574	0.319933	0.5721	1.28803	-1.6703	-2.4033	0.539483	0.43529	0.371564	0.269068	0.181587	0.0212283
THO complex subunit 7 homolog OS=Homo sapiens OX=9606 GN=THOC7 PE=1 SV=3	THOC7	2	0.200633	0.00423333	0.571933	0.193633	-0.00253333	-0.000233333	0.914628	0.907177	0.171221	0.49041	0.939299	0.820613
Abasic site processing protein HMCES (Fragment) OS=Homo sapiens OX=9606 GN=HMCES PE=1 SV=1	HMCES	3	0.358933	0.6238	0.571667	0.158333	-0.207733	-1.0757	0.495093	0.0559576	0.0970639	0.626119	0.791274	0.479953
UTP--glucose-1-phosphate uridylyltransferase OS=Homo sapiens OX=9606 GN=UGP2 PE=1 SV=1	UGP2	5	-0.0449333	0.215167	0.571433	0.721567	0.436267	-2.06573	0.690478	0.480652	0.431519	0.223641	0.484027	0.0112884
Fidgetin-like protein 1 OS=Homo sapiens OX=9606 GN=FIGNL1 PE=1 SV=2	FIGNL1	7	0.588367	0.548733	0.5712	0.239367	0.0348	-0.205633	0.151508	0.00499954	0.14194	0.245153	0.850147	0.525978
Transmembrane protein 222 OS=Homo sapiens OX=9606 GN=TMEM222 PE=1 SV=1	TMEM222	3	0.800533	0.708967	0.570867	0.1811	-0.673	-0.0853833	0.156812	0.30625	0.249393	0.172502	0.0139312	0.786699
Mediator of RNA polymerase II transcription subunit 23 OS=Homo sapiens OX=9606 GN=MED23 PE=1 SV=2	MED23	16	1.09627	1.183	0.5707	0.224567	-0.185567	-0.112067	0.00278604	0.0162932	0.101523	0.510003	0.389568	0.884201
Ran-specific GTPase-activating protein OS=Homo sapiens OX=9606 GN=RANBP1 PE=1 SV=1	RANBP1	6	0.9202	0.8337	0.570567	0.522	-0.359167	-0.363767	0.00954724	0.0325381	0.0107149	0.0516723	0.0944775	0.404523
Perilipin-3 OS=Homo sapiens OX=9606 GN=PLIN3 PE=1 SV=3	PLIN3	14	0.9685	0.5047	0.570467	0.292767	-0.454433	-0.282383	0.0364702	0.179647	0.129667	0.12383	0.03701	0.225979
Glutamine--tRNA ligase OS=Homo sapiens OX=9606 GN=QARS1 PE=1 SV=1	QARS1	25	0.7648	0.896533	0.570433	0.281633	-0.0468667	-0.00705	0.0106914	0.00707276	0.117328	0.130638	0.785093	0.997514
Huntingtin OS=Homo sapiens OX=9606 GN=HTT PE=1 SV=2	HTT	33	0.7086	0.362	0.5704	0.218467	-0.717133	0.22395	0.241536	0.32161	0.405211	0.54929	0.0511341	0.591427
BRCA2 and CDKN1A-interacting protein OS=Homo sapiens OX=9606 GN=BCCIP PE=1 SV=1	BCCIP	4	0.836967	1.26177	0.570333	0.207367	-0.216433	-0.138117	0.0110971	0.00144654	0.10843	0.284455	0.200958	0.884026
A-kinase anchor protein 17A OS=Homo sapiens OX=9606 GN=AKAP17A PE=1 SV=2	AKAP17A	15	0.6313	0.592733	0.5701	0.185167	-0.5248	0.16125	0.114468	0.0096645	0.287295	0.483111	0.0690041	0.625094
SAFB-like transcription modulator OS=Homo sapiens OX=9606 GN=SLTM PE=1 SV=2	SLTM	33	0.6796	0.547667	0.5695	0.0740333	-0.2039	-0.441167	0.102402	0.23325	0.0364041	0.65843	0.424227	0.879043
AP-1 complex subunit gamma-1 OS=Homo sapiens OX=9606 GN=AP1G1 PE=1 SV=5	AP1G1	12	1.3264	0.698933	0.569067	0.9797	-0.591667	-0.235783	0.000371861	0.337568	0.110263	0.105196	0.0947834	0.96385
Gamma-interferon-inducible protein 16 OS=Homo sapiens OX=9606 GN=IFI16 PE=1 SV=3	IFI16	30	0.753533	0.577367	0.568667	0.345333	0.0784667	-0.0843333	0.0422308	0.00383049	0.18526	0.141637	0.712566	0.899553
Signal transducing adapter molecule 2 OS=Homo sapiens OX=9606 GN=STAM2 PE=1 SV=1	STAM2	12	0.663	0.2806	0.568633	0.654367	-0.0658333	-0.164033	0.142771	0.360618	0.00140876	0.165799	0.785344	0.988953
Cerebellar degeneration-related protein 2 (Fragment) OS=Homo sapiens OX=9606 GN=CDR2 PE=1 SV=1	CDR2	4	0.0914	0.305067	0.568167	0.1605	-0.00453333	0.129833	0.987884	0.319148	0.442569	0.909674	0.92324	0.426287
Glucocorticoid receptor OS=Homo sapiens OX=9606 GN=NR3C1 PE=1 SV=1	NR3C1	5	0.151233	0.3077	0.568133	0.1868	0.0393333	0.155217	0.672124	0.55255	0.367348	0.520711	0.739312	0.680841
Protein lin-9 homolog OS=Homo sapiens OX=9606 GN=LIN9 PE=1 SV=1	LIN9	4	0.6563	1.63643	0.5681	1.03917	0.0601333	-0.394333	0.423416	0.0865817	0.247643	0.00804774	0.916185	0.518386
Heterogeneous nuclear ribonucleoprotein F OS=Homo sapiens OX=9606 GN=HNRNPF PE=1 SV=3	HNRNPF	9	1.1718	0.866633	0.568	0.745067	-0.294467	-0.31845	0.0192133	0.182421	0.149285	0.129117	0.239675	0.744522
Leucine-rich repeat and calponin homology domain-containing protein 1 OS=Homo sapiens OX=9606 GN=LRCH1 PE=1 SV=3	LRCH1	4	0.846367	-0.0103	0.5678	0.3641	-1.10793	-1.29692	0.0245011	0.960749	0.159456	0.407087	0.0149838	0.0349366
Transcriptional activator protein Pur-alpha OS=Homo sapiens OX=9606 GN=PURA PE=1 SV=2	PURA	7	0.974667	1.09957	0.567333	0.509233	-0.3644	-0.57235	0.100752	0.13922	0.252329	0.135536	0.0300107	0.581341
Protein misato homolog 1 OS=Homo sapiens OX=9606 GN=MSTO1 PE=1 SV=1	MSTO1	9	0.798433	0.806733	0.5671	0.3102	0.00286667	0.140067	0.0306994	0.0187098	0.0419401	0.0380469	0.972443	0.747388
HAUS augmin-like complex subunit 6 OS=Homo sapiens OX=9606 GN=HAUS6 PE=1 SV=1	HAUS6	23	0.432533	0.5324	0.5667	0.481033	-0.135067	-0.1469	0.280634	0.0101937	0.0269641	0.105667	0.693984	0.834337
NudC domain-containing protein 3 OS=Homo sapiens OX=9606 GN=NUDCD3 PE=1 SV=3	NUDCD3	3	-0.174733	0.7477	0.5663	0.820267	-0.323433	-1.34168	0.595364	0.444221	0.415025	0.246099	0.681768	0.00468807
Kinetochore scaffold 1 OS=Homo sapiens OX=9606 GN=KNL1 PE=1 SV=3	KNL1	28	0.618067	0.752333	0.566267	0.5085	-0.4823	-0.4629	0.374337	0.158166	0.173687	0.0935813	0.0105435	0.550313
Pre-mRNA-splicing factor CWC22 homolog OS=Homo sapiens OX=9606 GN=CWC22 PE=1 SV=3	CWC22	21	1.0403	0.931133	0.565333	0.597767	-0.2059	0.000166667	0.0534145	0.102662	0.223791	0.0603412	0.499541	0.936476
Chromodomain-helicase-DNA-binding protein 1 OS=Homo sapiens OX=9606 GN=CHD1 PE=1 SV=2	CHD1	44	0.984233	1.32067	0.565133	0.522833	0.197733	0.52075	0.0196434	0.00582416	0.0246606	0.0597109	0.601129	0.385828
Eukaryotic translation initiation factor 3 subunit G (Fragment) OS=Homo sapiens OX=9606 GN=EIF3G PE=1 SV=8	EIF3G	9	0.9881	0.8278	0.5651	0.239833	-0.614033	-0.77645	0.0858775	0.0738431	0.115415	0.444368	0.0980894	0.0946062
PWWP domain-containing DNA repair factor 3A OS=Homo sapiens OX=9606 GN=PWWP3A PE=1 SV=3	PWWP3A	6	0.0215	-0.0544667	0.564733	0.458633	-0.0992	-0.105517	0.785395	0.880834	0.304729	0.0591494	0.646004	0.86542
Translation initiation factor eIF-2B subunit gamma OS=Homo sapiens OX=9606 GN=EIF2B3 PE=1 SV=1	EIF2B3	10	1.10683	0.963	0.564733	0.839133	-0.542333	-0.862033	0.0195614	0.179083	0.21263	0.122582	0.0287206	0.33895
Transcription factor E2F4 OS=Homo sapiens OX=9606 GN=E2F4 PE=1 SV=1	E2F4	2	0.629733	0.265567	0.5644	1.42763	0.149767	0.2379	0.469657	0.52333	0.430555	0.0514913	0.914491	0.711683
Ral GTPase-activating protein subunit alpha-1 OS=Homo sapiens OX=9606 GN=RALGAPA1 PE=1 SV=1	RALGAPA1	9	0.809767	0.6945	0.564	1.13127	-0.642033	-0.895633	0.100234	0.441616	0.385998	0.197008	0.154601	0.305632
N-glycanase 1 (Fragment) OS=Homo sapiens OX=9606 GN=NGLY1 PE=1 SV=1	NGLY1	5	0.839933	0.819233	0.563233	0.9947	-0.407067	-0.396017	0.0424597	0.109934	0.111437	0.097519	0.228751	0.920955
Calcineurin-binding protein cabin-1 OS=Homo sapiens OX=9606 GN=CABIN1 PE=1 SV=1	CABIN1	15	0.0162	1.1817	0.563	0.2762	-0.203667	0.462117	0.84849	0.0632255	0.486785	0.292405	0.747006	0.339833
Transcription initiation factor TFIID subunit 9 OS=Homo sapiens OX=9606 GN=TAF9 PE=1 SV=1	TAF9	6	0.7117	0.7918	0.5621	0.3275	-0.0254333	0.5927	0.13581	0.094326	0.11779	0.389452	0.84838	0.436342
60S acidic ribosomal protein P0 OS=Homo sapiens OX=9606 GN=RPLP0 PE=1 SV=1	RPLP0	8	1.3217	1.01477	0.561867	0.6102	-0.324133	-0.4687	0.000229085	0.229345	0.218002	0.184679	0.109819	0.565563
DENN domain-containing protein 4B OS=Homo sapiens OX=9606 GN=DENND4B PE=1 SV=4	DENND4B	3	0.906433	0.400433	0.561867	0.700867	-0.918433	-0.273767	0.00120518	0.297459	0.341157	0.326067	0.041477	0.758429
GPN-loop GTPase 1 OS=Homo sapiens OX=9606 GN=GPN1 PE=1 SV=1	GPN1	3	1.0686	1.1653	0.561833	0.579367	-0.3807	-0.314233	0.00924398	0.0805441	0.0908876	0.0532847	0.0957737	0.44227
Complex I-B14 OS=Homo sapiens OX=9606 GN=NDUFA6 PE=1 SV=1	NDUFA6	6	1.60467	1.49073	0.561567	0.7945	-1.1901	-1.18512	0.00504988	0.330867	0.347638	0.35448	0.140533	0.231815
ATP synthase subunit d, mitochondrial OS=Homo sapiens OX=9606 GN=ATP5PD PE=1 SV=3	ATP5PD	5	-0.0605667	1.1128	0.561233	0.0890667	-0.4769	0.153283	0.794825	0.0564055	0.224819	0.951088	0.0627477	0.656247
Late endosomal/lysosomal adaptor and MAPK and MTOR activator 1 OS=Homo sapiens OX=9606 GN=LAMTOR1 PE=1 SV=1	LAMTOR1	3	0.9591	0.541067	0.5611	0.361233	-0.674167	-0.460483	0.0707658	0.26184	0.141604	0.181207	0.0154174	0.327381
Caspase-8 OS=Homo sapiens OX=9606 GN=CASP8 PE=1 SV=1	CASP8	8	1.10007	0.820067	0.561	0.944933	-0.549633	-0.0625833	0.0277678	0.164689	0.299558	0.0537959	0.082246	0.998949
Ras GTPase-activating protein-binding protein 1 OS=Homo sapiens OX=9606 GN=G3BP1 PE=1 SV=1	G3BP1	11	-0.0174	0.7258	0.560733	0.654633	-0.13	-0.0761833	0.74664	0.062053	0.133194	0.0619034	0.878387	0.824962
T cell receptor beta constant 1 OS=Homo sapiens OX=9606 GN=TRBC1 PE=1 SV=4	TRBC1	4	1.34657	0.779267	0.5603	0.3811	-0.1665	-0.16845	0.103274	0.0350875	0.0488484	0.201293	0.0883671	0.635868
Cysteine-rich protein 2-binding protein OS=Homo sapiens OX=9606 GN=KAT14 PE=1 SV=1	KAT14	3	-0.466367	1.0578	0.558467	0.00883333	0.194933	0.700233	0.937611	0.164885	0.3863	0.843297	0.625503	0.163892
Zinc finger protein 292 OS=Homo sapiens OX=9606 GN=ZNF292 PE=1 SV=1	ZNF292	8	0.7496	1.14493	0.557767	-0.237067	-0.181533	-0.133683	0.200165	0.0408811	0.224348	0.600858	0.571006	0.695735
Cytoplasmic dynein 2 intermediate chain 2 OS=Homo sapiens OX=9606 GN=DYNC2I2 PE=1 SV=2	DYNC2I2	6	1.2814	0.103133	0.557633	0.717467	-0.459467	-0.5518	0.0279433	0.957635	0.264937	0.191131	0.353864	0.448761
Peroxisomal biogenesis factor 19 OS=Homo sapiens OX=9606 GN=PEX19 PE=1 SV=1	PEX19	5	-0.139733	0.7031	0.557433	0.228867	0.00246667	0.0134167	0.693223	0.209488	0.344101	0.509611	0.962974	0.84065
UBX domain-containing protein 4 OS=Homo sapiens OX=9606 GN=UBXN4 PE=1 SV=2	UBXN4	3	0.5359	0.480867	0.557067	0.330333	-0.295733	0.1521	0.0631695	0.0792719	0.00087819	0.215035	0.303081	0.641985
Non-POU domain-containing octamer-binding protein OS=Homo sapiens OX=9606 GN=NONO PE=1 SV=4	NONO	22	1.1261	0.8992	0.557	0.2994	0.0253667	0.2654	0.00105637	0.014469	0.00627341	0.116783	0.863472	0.734568
F-box only protein 30 OS=Homo sapiens OX=9606 GN=FBXO30 PE=1 SV=3	FBXO30	2	-0.110633	-0.7178	0.556933	0.157867	-0.612233	0.537967	0.840532	0.250167	0.31847	0.892111	0.294844	0.60856
Golgi phosphoprotein 3 OS=Homo sapiens OX=9606 GN=GOLPH3 PE=1 SV=1	GOLPH3	2	1.2678	1.08337	0.556867	0.926533	-0.556467	-1.45035	0.00994209	0.328065	0.306367	0.0499633	0.149894	0.0968723
NADH dehydrogenase [ubiquinone] 1 beta subcomplex subunit 6 OS=Homo sapiens OX=9606 GN=NDUFB6 PE=1 SV=3	NDUFB6	2	2.62787	0.433033	0.556133	-0.438867	-0.791733	-0.500017	0.0258945	0.346941	0.0674571	0.647888	0.43157	0.854956
Diphosphomevalonate decarboxylase OS=Homo sapiens OX=9606 GN=MVD PE=1 SV=1	MVD	4	0.906933	0.623867	0.556067	0.8888	-0.687	-0.240833	0.0536917	0.146761	0.399459	0.213515	0.0537923	0.835118
RNA-binding protein 14 OS=Homo sapiens OX=9606 GN=RBM14 PE=1 SV=2	RBM14	19	0.785733	0.883233	0.555967	0.377	-0.212133	0.0580833	0.0840172	0.0287088	0.0973838	0.201058	0.395365	0.856114
Eukaryotic translation initiation factor 4 gamma 2 (Fragment) OS=Homo sapiens OX=9606 GN=EIF4G2 PE=1 SV=1	EIF4G2	28	0.7958	0.8622	0.555933	0.295	0.122167	0.212133	0.00365076	0.000116421	0.0619346	0.264534	0.541322	0.692387
Serine/Arginine-related protein 53 OS=Homo sapiens OX=9606 GN=RSRC1 PE=1 SV=1	RSRC1	9	1.0114	0.2749	0.555567	0.201067	-0.4446	0.01275	0.00557195	0.623382	0.0363522	0.401355	0.358982	0.982832
Gamma-tubulin complex component 3 OS=Homo sapiens OX=9606 GN=TUBGCP3 PE=1 SV=2	TUBGCP3	26	1.2352	0.8333	0.5555	0.251433	-0.711667	-0.4396	0.030593	0.149575	0.173619	0.524903	0.00681104	0.554668
Sorting nexin-2 OS=Homo sapiens OX=9606 GN=SNX2 PE=1 SV=2	SNX2	17	0.725833	0.843233	0.5553	0.543233	-0.0535667	0.0383167	0.0264758	0.0129836	0.113035	0.0780866	0.789924	0.882471
Serine/threonine-protein kinase 33 OS=Homo sapiens OX=9606 GN=STK33 PE=1 SV=1	STK33	3	1.01183	0.889133	0.555267	0.961233	-0.813067	-0.54675	0.0124114	0.316424	0.30624	0.0615108	0.0736936	0.431149
Alpha-2-macroglobulin OS=Homo sapiens OX=9606 GN=A2M PE=1 SV=3	A2M	4	0.799333	0.9597	0.554967	0.0578	-0.502633	-0.333083	0.0353863	0.156157	0.214724	0.860451	0.0920847	0.537844
60S ribosomal protein L26-like 1 OS=Homo sapiens OX=9606 GN=RPL26L1 PE=1 SV=1	RPL26L1	10	0.878367	1.29787	0.554567	0.475667	0.469133	0.680117	0.0805112	0.0026456	0.0491754	0.155983	0.380913	0.21122
Glucose-induced degradation protein 8 homolog OS=Homo sapiens OX=9606 GN=GID8 PE=1 SV=1	GID8	3	1.4671	0.884933	0.554067	0.922967	-0.436333	-0.321717	0.0314748	0.333931	0.309135	0.013037	0.307685	0.686671
Trifunctional purine biosynthetic protein adenosine-3 OS=Homo sapiens OX=9606 GN=GART PE=1 SV=1	GART	35	0.8737	1.08533	0.553933	0.2234	-0.314867	-0.0775667	0.018068	0.145942	0.0355242	0.38731	0.125377	0.842277
Vacuolar protein sorting-associated protein 29 OS=Homo sapiens OX=9606 GN=VPS29 PE=1 SV=1	VPS29	2	0.0839333	0.396433	0.553433	0.252033	0.312267	0.16115	0.735453	0.064976	0.188306	0.313153	0.337763	0.499032
Hermansky-Pudlak syndrome 3 protein OS=Homo sapiens OX=9606 GN=HPS3 PE=1 SV=1	HPS3	5	0.909633	0.861067	0.552767	0.750267	0.233167	0.145767	0.0979311	0.00195897	0.269462	0.0672735	0.0642237	0.692172
Protein dpy-30 homolog OS=Homo sapiens OX=9606 GN=DPY30 PE=1 SV=1	DPY30	4	1.1355	0.5614	0.552667	0.4121	-0.499733	-0.4198	0.0268133	0.387144	0.319752	0.372688	0.161714	0.769396
Pre-mRNA-splicing factor 38A OS=Homo sapiens OX=9606 GN=PRPF38A PE=1 SV=1	PRPF38A	4	0.676367	0.672367	0.552533	0.9264	-0.203667	0.192217	0.0220875	0.214351	0.142131	0.0695611	0.399993	0.697598
Forkhead box protein K2 OS=Homo sapiens OX=9606 GN=FOXK2 PE=1 SV=3	FOXK2	10	1.27537	0.686733	0.552367	0.2951	-0.149833	-0.377067	0.0381567	0.176186	0.0655616	0.458628	0.666134	0.619047
Glucosidase 2 subunit beta OS=Homo sapiens OX=9606 GN=PRKCSH PE=1 SV=1	PRKCSH	8	1.03923	0.9034	0.552267	0.717867	-0.092	-0.244667	0.0383044	0.0605442	0.0438539	0.0679423	0.683879	0.760659
Interferon-inducible double-stranded RNA-dependent protein kinase activator A OS=Homo sapiens OX=9606 GN=PRKRA PE=1 SV=1	PRKRA	6	0.7603	0.755767	0.552033	0.257933	-0.2395	-0.0136167	0.0190827	0.127769	0.149214	0.253951	0.153708	0.976913
Synaptobrevin homolog YKT6 OS=Homo sapiens OX=9606 GN=YKT6 PE=1 SV=1	YKT6	5	0.341867	0.2257	0.551867	0.0398667	0.430133	0.110067	0.198851	0.389373	0.036401	0.765275	0.0316835	0.48433
Ethylmalonyl-CoA decarboxylase OS=Homo sapiens OX=9606 GN=ECHDC1 PE=1 SV=2	ECHDC1	11	0.713467	0.471567	0.5518	0.456367	-0.346033	-0.209917	0.0421552	0.0809515	0.00113184	0.028274	0.0771976	0.556502
Ferrochelatase, mitochondrial (Fragment) OS=Homo sapiens OX=9606 GN=FECH PE=1 SV=1	FECH	3	2.48947	1.7702	0.5511	0.362133	-0.973	-1.23138	0.255646	0.057054	0.420754	0.490245	0.280252	0.220924
Nucleolar GTP-binding protein 2 OS=Homo sapiens OX=9606 GN=GNL2 PE=1 SV=1	GNL2	27	1.49803	0.633067	0.551033	0.510833	-1.05877	-0.443017	0.00851987	0.337015	0.2525	0.49538	0.0161035	0.698719
Cyclin-dependent kinase 2 OS=Homo sapiens OX=9606 GN=CDK2 PE=1 SV=2	CDK2	12	1.3523	0.982867	0.550667	0.852333	-0.316667	-0.35455	0.00432297	0.125855	0.240485	0.0393545	0.0209494	0.884511
Kinesin-like protein KIF21B OS=Homo sapiens OX=9606 GN=KIF21B PE=1 SV=2	KIF21B	15	0.438233	0.845967	0.550467	0.739233	0.232	0.32855	0.0421995	0.00527018	0.049939	0.0249308	0.412968	0.59416
Exocyst complex component 8 OS=Homo sapiens OX=9606 GN=EXOC8 PE=1 SV=2	EXOC8	4	1.34983	1.0292	0.5503	0.476167	-0.748433	-1.19255	0.000167404	0.207175	0.328393	0.315639	0.0201379	0.141361
Microspherule protein 1 OS=Homo sapiens OX=9606 GN=MCRS1 PE=1 SV=1	MCRS1	15	1.24603	0.0957333	0.550167	0.2204	-0.8515	-0.0904167	0.100006	0.929371	0.071334	0.660773	0.149994	0.958025
Tubulin beta chain OS=Homo sapiens OX=9606 GN=TUBB PE=1 SV=2	TUBB	20	1.21603	1.10227	0.549967	0.490667	-0.339433	-0.202333	0.00249453	0.091559	0.192652	0.15925	0.0163582	0.810153
Glutathione transferase OS=Homo sapiens OX=9606 GN=GSTM1 PE=1 SV=1	GSTM1	2	0.438467	0.0935667	0.549333	-0.485267	-1.73453	-1.89968	0.215058	0.832271	0.471634	0.249516	0.048408	0.0238917
26S proteasome non-ATPase regulatory subunit 5 OS=Homo sapiens OX=9606 GN=PSMD5 PE=1 SV=3	PSMD5	8	0.8901	0.576833	0.5493	0.7494	-0.469733	0.210183	0.0103836	0.136615	0.0620766	0.262554	0.11013	0.983947
Clustered mitochondria protein homolog OS=Homo sapiens OX=9606 GN=CLUH PE=1 SV=2	CLUH	26	0.8233	-0.0577333	0.549167	0.5905	-0.841167	-2.06037	0.306569	0.85308	0.534852	0.742434	0.428303	0.126798
Outer mitochondrial membrane protein porin 2 (Fragment) OS=Homo sapiens OX=9606 GN=VDAC2 PE=1 SV=8	VDAC2	5	2.23393	-0.987967	0.549033	0.1454	-0.814933	-1.22	0.0870829	0.439438	0.354899	0.88328	0.456584	0.260658
KRR1 small subunit processome component homolog OS=Homo sapiens OX=9606 GN=KRR1 PE=1 SV=4	KRR1	5	1.03397	0.830767	0.548367	0.544833	-0.546567	-0.188967	0.00676325	0.310458	0.205849	0.0803809	0.0816104	0.836328
BMP-2-inducible protein kinase OS=Homo sapiens OX=9606 GN=BMP2K PE=1 SV=2	BMP2K	8	0.554167	0.723233	0.548167	0.576167	-0.495133	-1.47915	0.512614	0.358628	0.643655	0.123749	0.391437	0.016827
Mitogen-activated protein kinase kinase kinase kinase 2 OS=Homo sapiens OX=9606 GN=MAP4K2 PE=1 SV=2	MAP4K2	7	1.0478	0.679033	0.548133	0.285133	-0.0847	0.7817	0.087023	0.373758	0.106148	0.303042	0.602748	0.0329995
SUMO-conjugating enzyme UBC9 (Fragment) OS=Homo sapiens OX=9606 GN=UBE2I PE=1 SV=2	UBE2I	3	1.00987	1.0894	0.547633	0.9455	-0.370067	-0.659367	0.0114592	0.0988959	0.135954	0.0935427	0.461759	0.3382
Phospholipid-transporting ATPase (Fragment) OS=Homo sapiens OX=9606 GN=ATP11A PE=1 SV=1	ATP11A	4	0.937033	0.426467	0.546533	0.440033	-1.1253	-0.782033	0.0347037	0.429006	0.366768	0.430316	0.197071	0.1483
MKI67 FHA domain-interacting nucleolar phosphoprotein OS=Homo sapiens OX=9606 GN=NIFK PE=1 SV=1	NIFK	10	0.703067	0.720167	0.546167	-0.0848	-0.187033	0.144567	0.0267082	0.00355817	0.14071	0.348657	0.368063	0.801832
Seryl-tRNA synthetase OS=Homo sapiens OX=9606 GN=SARS2 PE=1 SV=1	SARS2	3	0.9451	0.8853	0.545833	0.4474	-0.261833	-0.6224	0.0658847	0.0914611	0.0752775	0.29434	0.109335	0.0419217
AP-4 complex subunit epsilon-1 OS=Homo sapiens OX=9606 GN=AP4E1 PE=1 SV=2	AP4E1	4	0.547767	0.391733	0.5457	0.201333	-0.302533	-0.407333	0.0744088	0.188885	0.311623	0.467838	0.145646	0.513634
Mitotic spindle assembly checkpoint protein MAD2B OS=Homo sapiens OX=9606 GN=MAD2L2 PE=1 SV=2	MAD2L2	5	1.4167	0.9624	0.5457	0.568433	-0.624733	-0.905567	0.0070031	0.212279	0.286459	0.41896	0.0201346	0.175053
Ligand-dependent corepressor (Fragment) OS=Homo sapiens OX=9606 GN=LCOR PE=4 SV=1	LCOR	6	0.3192	0.929867	0.545267	-0.620867	0.316633	0.429483	0.353103	0.246918	0.315234	0.169337	0.778817	0.657441
Sphingomyelin phosphodiesterase 4 OS=Homo sapiens OX=9606 GN=SMPD4 PE=1 SV=3	SMPD4	12	1.24143	1.08577	0.5451	0.268467	-0.609833	-0.598167	0.0172022	0.213966	0.192424	0.433305	0.109372	0.535535
N-alpha-acetyltransferase 10 OS=Homo sapiens OX=9606 GN=NAA10 PE=1 SV=1	NAA10	9	0.9168	0.6681	0.544933	0.501833	-0.0879667	-0.179217	0.015496	0.010161	0.0723118	0.0788076	0.462988	0.477999
Cullin-4A OS=Homo sapiens OX=9606 GN=CUL4A PE=1 SV=3	CUL4A	24	0.906867	0.907967	0.5447	0.644	-0.333867	-0.0577667	0.112605	0.10683	0.124176	0.11524	0.301544	0.968953
5'-nucleotidase domain-containing protein 2 OS=Homo sapiens OX=9606 GN=NT5DC2 PE=1 SV=1	NT5DC2	9	1.18217	0.6438	0.544667	0.639833	-0.2338	-0.196883	0.0431002	0.185311	0.268248	0.203165	0.230075	0.889538
Rho GTPase-activating protein 21 OS=Homo sapiens OX=9606 GN=ARHGAP21 PE=1 SV=2	ARHGAP21	5	0.416967	0.5166	0.544633	0.0222333	-1.54743	-0.648033	0.0546843	0.032878	0.129203	0.888611	0.244373	0.494106
Glutathione S-transferase LANCL1 OS=Homo sapiens OX=9606 GN=LANCL1 PE=1 SV=1	LANCL1	6	0.392467	0.317767	0.5444	0.6007	-0.0859667	0.0815	0.262582	0.0648816	0.05859	0.128739	0.53705	0.841362
Vacuolar protein sorting-associated protein 26A OS=Homo sapiens OX=9606 GN=VPS26A PE=1 SV=2	VPS26A	6	1.90443	1.43353	0.544267	0.0845	-0.574233	0.5067	0.0676374	0.0253401	0.40394	0.82952	0.24715	0.59269
Programmed cell death 6-interacting protein OS=Homo sapiens OX=9606 GN=PDCD6IP PE=1 SV=1	PDCD6IP	38	0.4957	0.4058	0.543733	0.306567	-0.0246	0.00935	0.0273842	0.0484491	0.081521	0.13249	0.831878	0.938639
Cohesin subunit SA-1 OS=Homo sapiens OX=9606 GN=STAG1 PE=1 SV=3	STAG1	24	0.906633	0.907767	0.543667	0.457233	-0.182833	-0.139683	0.12304	0.0452701	0.212829	0.213683	0.501825	0.753195
Periplakin OS=Homo sapiens OX=9606 GN=PPL PE=1 SV=1	PPL	4	0.878467	1.6826	0.541133	1.527	-0.2795	0.2132	0.29225	0.127051	0.591915	0.0924129	0.974828	0.56837
Probable cysteine--tRNA ligase, mitochondrial OS=Homo sapiens OX=9606 GN=CARS2 PE=1 SV=1	CARS2	3	0.391467	0.569767	0.540467	0.4324	-0.0913667	-0.5584	0.319343	0.134274	0.225757	0.32219	0.702141	0.179685
Proteasome subunit alpha type-7 OS=Homo sapiens OX=9606 GN=PSMA7 PE=1 SV=1	PSMA7	9	0.992333	0.793433	0.5395	0.511267	-0.0902333	-0.219033	0.0187234	0.170138	0.030238	0.289641	0.755	0.73249
Glycerol-3-phosphate acyltransferase 4 OS=Homo sapiens OX=9606 GN=GPAT4 PE=1 SV=1	GPAT4	5	1.23797	1.117	0.538933	-0.193033	-0.4001	-0.08815	0.0218636	0.167478	0.144177	0.544291	0.00231294	0.785621
cAMP-regulated phosphoprotein 21 OS=Homo sapiens OX=9606 GN=ARPP21 PE=1 SV=2	ARPP21	6	0.180867	0.105267	0.538533	0.5522	-0.2839	-0.702683	0.823927	0.691647	0.169125	0.439352	0.466016	0.446729
Serine/arginine repetitive matrix protein 2 OS=Homo sapiens OX=9606 GN=SRRM2 PE=1 SV=2	SRRM2	91	0.583867	0.604267	0.538267	0.255667	-0.0314667	0.397567	0.143812	0.0440457	0.125629	0.258719	0.96576	0.608646
Protein ecdysoneless homolog OS=Homo sapiens OX=9606 GN=ECD PE=1 SV=1	ECD	3	0.245233	1.709	0.538167	0.532467	-0.0838	-0.7075	0.572577	0.316423	0.33686	0.0812521	0.988365	0.373528
Evolutionarily conserved signaling intermediate in Toll pathway, mitochondrial OS=Homo sapiens OX=9606 GN=ECSIT PE=1 SV=1	ECSIT	6	1.5189	0.9843	0.538033	0.0381	-0.413567	-0.432833	0.0266697	0.0286158	0.148633	0.955723	0.45173	0.587169
DNA replication licensing factor MCM3 OS=Homo sapiens OX=9606 GN=MCM3 PE=1 SV=3	MCM3	41	1.39887	0.962667	0.537333	0.787733	-0.4689	-0.852667	0.00433053	0.258499	0.273337	0.102897	0.102295	0.315713
Serine/threonine-protein kinase 26 OS=Homo sapiens OX=9606 GN=STK26 PE=1 SV=1	STK26	13	0.814633	0.995333	0.536867	0.657467	-0.165033	-0.23905	0.0146941	0.00108745	0.0736424	0.0213352	0.407512	0.686826
60S ribosomal protein L13a OS=Homo sapiens OX=9606 GN=RPL13A PE=1 SV=2	RPL13A	10	0.866833	0.8013	0.5365	0.475567	-0.176433	0.0609	0.000374527	0.0566215	0.0611576	0.109649	0.183673	0.882644
Nicotinamide phosphoribosyltransferase OS=Homo sapiens OX=9606 GN=NAMPT PE=1 SV=1	NAMPT	22	1.0589	1.0304	0.536167	0.5388	-0.426467	-0.27735	0.020133	0.090887	0.17201	0.0609258	0.00179438	0.756245
Bifunctional coenzyme A synthase OS=Homo sapiens OX=9606 GN=COASY PE=1 SV=4	COASY	5	0.292167	1.5118	0.536033	-0.6234	-0.577133	0.0961667	0.518831	0.00824899	0.278814	0.296415	0.0833986	0.705852
Dual specificity mitogen-activated protein kinase kinase 6 OS=Homo sapiens OX=9606 GN=MAP2K6 PE=1 SV=1	MAP2K6	6	0.4711	0.9344	0.5358	0.249567	-0.443067	-0.448333	0.280456	0.110673	0.276115	0.48325	0.394032	0.00774152
Protein FAM91A1 OS=Homo sapiens OX=9606 GN=FAM91A1 PE=1 SV=3	FAM91A1	9	0.933167	0.989067	0.5355	0.104967	-0.233033	-0.0813833	0.0510449	0.147845	0.0980838	0.844084	0.57291	0.956508
E3 SUMO-protein ligase PIAS1 OS=Homo sapiens OX=9606 GN=PIAS1 PE=1 SV=2	PIAS1	4	0.466933	0.588233	0.535267	0.493667	-0.4307	-0.0332667	0.270749	0.0215703	0.104553	0.125154	0.152118	0.9976
Calumenin OS=Homo sapiens OX=9606 GN=CALU PE=1 SV=2	CALU	8	0.846967	0.5231	0.534833	-0.200633	-0.107567	0.291167	0.221714	0.0923995	0.321099	0.919411	0.738403	0.625138
Katanin p60 ATPase-containing subunit A-like 1 OS=Homo sapiens OX=9606 GN=KATNAL1 PE=1 SV=1	KATNAL1	2	0.651167	1.85247	0.534733	0.1058	0.4746	-0.48875	0.452185	0.271833	0.330704	0.675283	0.315766	0.232305
Persulfide dioxygenase ETHE1, mitochondrial OS=Homo sapiens OX=9606 GN=ETHE1 PE=1 SV=1	ETHE1	4	0.928733	0.9548	0.5347	0.509733	-0.3823	-0.388983	0.00104928	0.0816938	0.192466	0.113126	0.15018	0.657952
Eukaryotic translation initiation factor 4E OS=Homo sapiens OX=9606 GN=EIF4E PE=1 SV=1	EIF4E	3	0.765367	0.691267	0.5347	0.572567	-0.0899667	-0.07805	0.0217417	0.017402	0.0369456	0.07367	0.550386	0.834818
ATP synthase F(0) complex subunit B1, mitochondrial OS=Homo sapiens OX=9606 GN=ATP5PB PE=1 SV=2	ATP5PB	10	0.983933	0.9994	0.534467	0.311	-0.209	-0.179267	0.00531557	0.0442572	0.10294	0.0801073	0.144142	0.656266
Uridine 5'-monophosphate synthase OS=Homo sapiens OX=9606 GN=UMPS PE=1 SV=1	UMPS	14	0.9983	1.55327	0.533967	0.812667	-0.6085	-0.273517	0.0301893	0.187284	0.354141	0.118256	0.0949406	0.706788
DnaJ homolog subfamily A member 3, mitochondrial OS=Homo sapiens OX=9606 GN=DNAJA3 PE=1 SV=2	DNAJA3	10	1.02493	0.5257	0.533167	0.685633	-0.255133	-0.163917	0.0396788	0.158242	0.0502796	0.0403099	0.342265	0.865577
Deoxyhypusine synthase OS=Homo sapiens OX=9606 GN=DHPS PE=1 SV=1	DHPS	6	0.8413	0.6165	0.533133	0.501	-0.315867	-0.405817	0.0487587	0.0295415	0.147241	0.308345	0.267996	0.438157
Voltage-dependent anion-selective channel protein 1 OS=Homo sapiens OX=9606 GN=VDAC1 PE=1 SV=2	VDAC1	12	1.42567	1.19567	0.5325	0.4732	-0.9854	-0.9797	0.00269322	0.281331	0.234803	0.680745	0.195307	0.407302
Microtubule cross-linking factor 1 OS=Homo sapiens OX=9606 GN=MTCL1 PE=1 SV=5	MTCL1	57	0.534033	0.591367	0.532167	0.538967	-0.00486667	1.08168	0.135112	0.00636894	0.237189	0.0995355	0.993256	0.229861
Ubiquitin carboxyl-terminal hydrolase 15 OS=Homo sapiens OX=9606 GN=USP15 PE=1 SV=3	USP15	18	1.34433	0.839	0.531767	0.288767	-0.197933	0.777967	0.0473244	0.04735	0.174374	0.491404	0.458605	0.368345
N-myc downstream-regulated gene 3 protein OS=Homo sapiens OX=9606 GN=NDRG3 PE=1 SV=1	NDRG3	3	0.6913	1.33763	0.531433	0.2994	-0.0361667	-0.32805	0.0758108	0.0482511	0.0875709	0.382709	0.78262	0.256739
ATP-dependent Clp protease ATP-binding subunit clpX-like, mitochondrial OS=Homo sapiens OX=9606 GN=CLPX PE=1 SV=2	CLPX	20	0.7373	0.846067	0.531433	0.19	-0.0834667	-0.128733	0.0397584	0.0117463	0.0662352	0.272981	0.565657	0.628391
THO complex subunit 3 OS=Homo sapiens OX=9606 GN=THOC3 PE=1 SV=1	THOC3	7	0.9426	0.811067	0.530567	0.4665	-0.0223	0.207967	0.0012358	0.0774496	0.0442995	0.163319	0.737647	0.599943
Tetratricopeptide repeat protein 4 OS=Homo sapiens OX=9606 GN=TTC4 PE=1 SV=3	TTC4	6	0.506033	0.572833	0.530533	0.108033	-0.308967	-0.26435	0.0864935	0.0433366	0.203563	0.710496	0.116385	0.467323
Runt-related transcription factor 3 OS=Homo sapiens OX=9606 GN=RUNX3 PE=1 SV=2	RUNX3	4	0.523333	0.490633	0.529467	0.8026	-1.33487	-0.450083	0.511516	0.547271	0.406163	0.311549	0.183483	0.61503
Poly(A)-specific ribonuclease OS=Homo sapiens OX=9606 GN=CNOT6L PE=1 SV=2	CNOT6L	6	0.367367	0.6015	0.5294	0.432867	-0.844667	-0.293333	0.4568	0.183289	0.235062	0.443986	0.0436208	0.641273
Sentrin-specific protease 1 OS=Homo sapiens OX=9606 GN=SENP1 PE=1 SV=2	SENP1	11	0.526133	0.744	0.529333	0.2052	-0.248667	0.01065	0.0860472	0.00177788	0.207405	0.309921	0.303499	0.930589
Methionine--tRNA ligase, cytoplasmic OS=Homo sapiens OX=9606 GN=MARS1 PE=1 SV=2	MARS1	26	1.05767	1.30643	0.528967	0.481733	-0.246233	0.0274833	0.000409478	0.0826303	0.182521	0.0626908	0.120081	0.895888
Cyclin-dependent kinase 2-associated protein 1 OS=Homo sapiens OX=9606 GN=CDK2AP1 PE=1 SV=1	CDK2AP1	2	0.720967	0.968767	0.528867	-0.249033	-0.328267	0.0555333	0.0490797	0.0456454	0.046047	0.170958	0.279491	0.961937
Protein Niban 2 OS=Homo sapiens OX=9606 GN=NIBAN2 PE=1 SV=3	NIBAN2	3	0.478333	0.1535	0.528433	0.688033	-0.6619	-1.62567	0.129682	0.560461	0.755556	0.18724	0.126506	0.0940055
PAN2-PAN3 deadenylation complex subunit PAN3 OS=Homo sapiens OX=9606 GN=PAN3 PE=1 SV=3	PAN3	6	-0.0825667	-0.155333	0.528333	0.7522	0.2601	-0.0330667	0.704382	0.812564	0.680832	0.0748656	0.587452	0.75153
MTMR1 protein OS=Homo sapiens OX=9606 GN=MTMR1 PE=1 SV=1	MTMR1	2	0.797167	0.6811	0.528233	0.236833	-2.03253	-1.3973	0.167967	0.178275	0.312345	0.892956	0.0979302	0.0606711
Eukaryotic translation initiation factor 3 subunit B OS=Homo sapiens OX=9606 GN=EIF3B PE=1 SV=3	EIF3B	30	1.01307	0.945433	0.528033	0.583833	-0.485833	-0.557767	0.0164998	0.120028	0.100725	0.241606	0.0339109	0.358038
Cyclin-dependent-like kinase 5 OS=Homo sapiens OX=9606 GN=CDK5 PE=1 SV=3	CDK5	10	0.784533	0.809133	0.527733	0.1714	-0.269133	-0.143033	0.011727	0.0581446	0.0266238	0.341612	0.379083	0.835474
Zinc finger protein 124 OS=Homo sapiens OX=9606 GN=ZNF124 PE=1 SV=2	ZNF124	3	0.576867	0.6656	0.5274	-0.170533	-0.0675	0.45195	0.121678	0.0486781	0.00234299	0.304549	0.752233	0.520687
C-terminal-binding protein 2 OS=Homo sapiens OX=9606 GN=CTBP2 PE=1 SV=1	CTBP2	7	0.385367	0.9477	0.5274	1.8885	1.51427	1.00532	0.207569	0.00230728	0.0354074	0.14324	0.166598	0.669515
Suppressor of tumorigenicity 7 protein OS=Homo sapiens OX=9606 GN=ST7 PE=1 SV=1	ST7	3	1.28137	0.700333	0.526667	1.11417	-0.3754	-0.00193333	0.0283451	0.316484	0.481515	0.131703	0.0419698	0.974096
E3 ubiquitin-protein ligase RNF31 OS=Homo sapiens OX=9606 GN=RNF31 PE=1 SV=1	RNF31	6	0.929567	0.4623	0.526567	0.829567	-0.709633	0.650517	0.0589182	0.167345	0.428897	0.0535955	0.123379	0.652872
Mitofusin-1 OS=Homo sapiens OX=9606 GN=MFN1 PE=1 SV=3	MFN1	5	1.53997	0.985367	0.526367	0.843933	-0.235567	-0.466517	0.00441751	0.0991496	0.129601	0.0704436	0.195015	0.548974
Keratin, type II cuticular Hb5 OS=Homo sapiens OX=9606 GN=KRT85 PE=1 SV=1	KRT85	20	0.534867	-0.6326	0.5259	-1.56453	0.1002	1.71087	0.960642	0.486472	0.788281	0.0983351	0.683918	0.0862351
D-3-phosphoglycerate dehydrogenase OS=Homo sapiens OX=9606 GN=PHGDH PE=1 SV=4	PHGDH	12	0.9443	0.851833	0.5259	0.595167	-0.1989	-0.2181	0.0067476	0.0107185	0.153341	0.02951	0.0769921	0.647294
TBC1 domain family member 9B OS=Homo sapiens OX=9606 GN=TBC1D9B PE=1 SV=3	TBC1D9B	18	0.7876	0.592067	0.525867	0.4322	-0.453167	-0.304017	0.0632978	0.0453766	0.11004	0.00530933	0.0257439	0.422767
Serine/threonine-protein phosphatase 2B catalytic subunit beta isoform OS=Homo sapiens OX=9606 GN=PPP3CB PE=1 SV=2	PPP3CB	8	0.522533	0.6735	0.5253	0.4467	-0.340867	-0.149433	0.355639	0.0359036	0.204461	0.103317	0.0157443	0.884731
KIF-binding protein OS=Homo sapiens OX=9606 GN=KIFBP PE=1 SV=1	KIFBP	7	1.28907	0.8361	0.524933	0.327167	-0.2722	-0.104233	0.0261571	0.0650907	0.199825	0.156312	0.311721	0.853108
60S ribosomal protein L32 (Fragment) OS=Homo sapiens OX=9606 GN=RPL32 PE=1 SV=1	RPL32	4	-0.1257	0.533633	0.5241	0.0607333	0.174267	0.3566	0.420706	0.13012	0.196056	0.715229	0.666669	0.609511
[Pyruvate dehydrogenase (acetyl-transferring)] kinase isozyme 3, mitochondrial OS=Homo sapiens OX=9606 GN=PDK3 PE=1 SV=1	PDK3	6	0.7782	1.03627	0.524033	0.268167	-0.1678	0.31925	0.0136059	0.0156669	0.0167827	0.0739813	0.517469	0.695553
Eukaryotic initiation factor 4A-I OS=Homo sapiens OX=9606 GN=EIF4A1 PE=1 SV=1	EIF4A1	25	1.63347	1.0425	0.523367	0.764667	-0.3517	-0.372283	0.00727035	0.216327	0.249467	0.17652	0.0915686	0.852568
Heterogeneous nuclear ribonucleoprotein D-like OS=Homo sapiens OX=9606 GN=HNRNPDL PE=1 SV=3	HNRNPDL	4	0.886267	0.514167	0.522867	0.673333	-0.710767	-0.816333	0.0164379	0.314844	0.129793	0.322716	0.0758118	0.292358
Lysocardiolipin acyltransferase 1 OS=Homo sapiens OX=9606 GN=LCLAT1 PE=1 SV=1	LCLAT1	5	1.02563	0.985033	0.5224	0.541367	-0.0358	-0.3792	0.00477347	0.0467827	0.162191	0.20069	0.661979	0.877044
Regulator of G-protein signaling 12 OS=Homo sapiens OX=9606 GN=RGS12 PE=1 SV=1	RGS12	4	1.1919	1.0061	0.522267	0.532733	-0.825467	-0.373267	0.00660969	0.0627807	0.11038	0.544713	0.200764	0.518543
Tumor necrosis factor receptor superfamily member 8 OS=Homo sapiens OX=9606 GN=TNFRSF8 PE=1 SV=1	TNFRSF8	2	0.0704	0.1057	0.521967	0.2979	0.314767	0.00461667	0.661718	0.689552	0.246361	0.339848	0.430404	0.904127
Cytosolic Fe-S cluster assembly factor NUBP2 OS=Homo sapiens OX=9606 GN=NUBP2 PE=1 SV=1	NUBP2	5	1.34533	1.0822	0.521967	0.109233	-0.323033	-0.797483	0.00399281	0.1753	0.201537	0.821483	0.107657	0.334252
Leucine-rich PPR motif-containing protein, mitochondrial OS=Homo sapiens OX=9606 GN=LRPPRC PE=1 SV=3	LRPPRC	41	0.846467	0.866167	0.521933	0.483867	-0.0489	-0.194933	0.00401196	0.0644877	0.0714492	0.0223124	0.625858	0.411577
Tubulin beta-4A chain OS=Homo sapiens OX=9606 GN=TUBB4A PE=1 SV=2	TUBB4A	19	2.0767	0.9975	0.5219	0.264233	-0.902733	-0.59055	0.000113553	0.187877	0.299403	0.679938	0.0355052	0.488728
Mitochondrial folate transporter/carrier OS=Homo sapiens OX=9606 GN=SLC25A32 PE=1 SV=2	SLC25A32	3	1.3251	1.39343	0.521333	0.166	-0.481567	-0.346983	0.0299738	0.0132247	0.129778	0.533493	0.251028	0.806701
Isocitrate dehydrogenase [NAD] subunit alpha, mitochondrial OS=Homo sapiens OX=9606 GN=IDH3A PE=1 SV=1	IDH3A	9	1.04877	1.09813	0.5209	0.762933	-0.1656	-0.213867	0.00146071	0.160817	0.212755	0.0231527	0.330049	0.653594
Uncharacterized protein C19orf47 OS=Homo sapiens OX=9606 GN=C19orf47 PE=1 SV=1	C19orf47	10	0.5865	0.640467	0.520833	-0.144067	0.1253	0.170533	0.0326203	0.0804474	0.0491627	0.594572	0.6226	0.794392
Serine/arginine-rich splicing factor 11 OS=Homo sapiens OX=9606 GN=SRSF11 PE=1 SV=1	SRSF11	7	1.17523	0.544633	0.520667	0.735633	-0.6924	-0.782817	0.0208475	0.381761	0.14293	0.225358	0.183309	0.658941
BH3-interacting domain death agonist OS=Homo sapiens OX=9606 GN=BID PE=1 SV=1	BID	6	0.372833	0.3834	0.5204	0.528	-0.275467	-0.230383	0.585771	0.246621	0.0862891	0.138641	0.440801	0.54834
Succinate--CoA ligase [ADP-forming] subunit beta, mitochondrial OS=Homo sapiens OX=9606 GN=SUCLA2 PE=1 SV=1	SUCLA2	8	1.0977	0.903767	0.5201	0.6612	0.0382	0.236467	0.0649276	0.00419387	0.163401	0.0409358	0.836769	0.868284
Rab3 GTPase-activating protein non-catalytic subunit OS=Homo sapiens OX=9606 GN=RAB3GAP2 PE=1 SV=1	RAB3GAP2	21	1.26107	0.912233	0.5198	0.281667	-0.570667	-0.22425	0.00312043	0.211467	0.062684	0.693166	0.0693609	0.869313
G protein pathway suppressor 2 (Fragment) OS=Homo sapiens OX=9606 GN=GPS2 PE=1 SV=1	GPS2	3	0.502267	0.533933	0.5195	-0.1363	-0.487333	-0.784817	0.085679	0.0441357	0.359172	0.674947	0.147968	0.0423006
Transcription elongation factor SPT6 OS=Homo sapiens OX=9606 GN=SUPT6H PE=1 SV=2	SUPT6H	22	0.607	0.499767	0.519433	0.385633	-0.0469667	-0.0391667	0.0772292	0.271285	0.0732895	0.0405418	0.847417	0.907788
N-alpha-acetyltransferase 35, NatC auxiliary subunit OS=Homo sapiens OX=9606 GN=NAA35 PE=1 SV=1	NAA35	11	0.853167	0.895367	0.519267	0.1314	-0.2314	-0.163733	0.00898959	0.0102493	0.0810446	0.422751	0.0745517	0.687093
DNA topoisomerase 2-binding protein 1 OS=Homo sapiens OX=9606 GN=TOPBP1 PE=1 SV=3	TOPBP1	20	0.6554	0.741567	0.518967	0.2601	-0.2936	-0.539283	0.0729254	0.0654139	0.0351755	0.557275	0.192835	0.164137
Neuralized-like protein 4 OS=Homo sapiens OX=9606 GN=NEURL4 PE=1 SV=2	NEURL4	6	0.415933	0.623533	0.518733	0.107733	-0.4601	0.129717	0.322002	0.125072	0.0547397	0.792721	0.242864	0.864977
Arginine and glutamate-rich protein 1 OS=Homo sapiens OX=9606 GN=ARGLU1 PE=1 SV=1	ARGLU1	12	0.910833	0.834433	0.518567	0.574467	0.237067	0.404517	0.0283319	0.00317891	0.0409119	0.00474719	0.649301	0.675826
Replication termination factor 2 OS=Homo sapiens OX=9606 GN=RTF2 PE=1 SV=1	RTF2	9	0.3771	0.5298	0.5182	0.408367	-0.0058	-0.0928833	0.103381	0.00555707	0.0222434	0.150295	0.951494	0.562843
Peroxiredoxin-6 OS=Homo sapiens OX=9606 GN=PRDX6 PE=1 SV=3	PRDX6	12	1.58863	0.756533	0.517967	1.3823	-1.1809	-1.3091	0.00964262	0.370742	0.420858	0.150882	0.0775233	0.469491
Alanine--tRNA ligase, mitochondrial OS=Homo sapiens OX=9606 GN=AARS2 PE=1 SV=1	AARS2	17	0.629733	0.594167	0.517067	0.555367	-0.391267	-0.211883	0.0330678	0.0884364	0.0228563	0.0147131	0.107246	0.619002
Mitochondrial fission process protein 1 OS=Homo sapiens OX=9606 GN=MTFP1 PE=1 SV=1	MTFP1	5	1.40507	0.9865	0.516267	0.3629	-0.996933	-0.534583	0.000503912	0.273103	0.31126	0.181731	0.0169886	0.45074
Exocyst complex component 6B OS=Homo sapiens OX=9606 GN=EXOC6B PE=1 SV=3	EXOC6B	4	0.943	0.960933	0.516167	0.700833	-0.409667	-0.0901833	0.0955823	0.0936468	0.369509	0.138142	0.167338	0.769302
mRNA-decapping enzyme 1B OS=Homo sapiens OX=9606 GN=DCP1B PE=1 SV=2	DCP1B	5	1.4323	0.742567	0.515567	1.2079	-0.6587	-0.57	0.00163597	0.262839	0.246829	0.114147	0.108956	0.751246
Heterogeneous nuclear ribonucleoprotein L OS=Homo sapiens OX=9606 GN=HNRNPL PE=1 SV=2	HNRNPL	10	0.844967	1.07377	0.515467	0.1625	-0.0866667	-0.0560333	0.0283366	0.00583168	0.045076	0.494471	0.374052	0.980623
T-complex protein 1 subunit zeta OS=Homo sapiens OX=9606 GN=CCT6A PE=1 SV=3	CCT6A	25	1.03527	0.826633	0.5154	0.883733	-0.503533	-0.564967	0.00658519	0.128858	0.157266	0.0280624	0.0408976	0.566881
Protein fem-1 homolog A OS=Homo sapiens OX=9606 GN=FEM1A PE=1 SV=1	FEM1A	2	0.901167	0.909567	0.515	0.460933	-0.215533	-0.0208167	0.00118189	0.075589	0.054334	0.103983	0.36519	0.873772
E3 ubiquitin-protein ligase NEDD4 OS=Homo sapiens OX=9606 GN=NEDD4 PE=1 SV=4	NEDD4	12	0.772233	0.620433	0.514667	0.368533	0.0467667	0.179717	0.0431351	0.0154309	0.221522	0.0850082	0.910932	0.621615
Histone acetyltransferase type B catalytic subunit OS=Homo sapiens OX=9606 GN=HAT1 PE=1 SV=1	HAT1	5	0.848667	0.865533	0.513967	0.561967	-0.383733	-0.511167	0.0470868	0.149312	0.202798	0.0790951	0.00527857	0.281123
Dynactin subunit 3 OS=Homo sapiens OX=9606 GN=DCTN3 PE=1 SV=1	DCTN3	2	0.539467	0.1947	0.513933	0.184	-0.703333	-1.60282	0.164536	0.538682	0.403502	0.883795	0.199897	0.134769
Apolipoprotein D (Fragment) OS=Homo sapiens OX=9606 GN=APOD PE=1 SV=1	APOD	5	0.633	0.2803	0.513833	-0.0014	-0.4985	3.6693	0.39591	0.732831	0.263019	0.675013	0.260214	0.500949
Heat shock protein HSP 90-alpha OS=Homo sapiens OX=9606 GN=HSP90AA1 PE=1 SV=5	HSP90AA1	41	0.558733	0.7205	0.5137	0.360967	-0.0423	-0.0361667	0.0174832	0.00782565	0.00882971	0.0135295	0.791187	0.80248
DnaJ homolog subfamily A member 4 OS=Homo sapiens OX=9606 GN=DNAJA4 PE=1 SV=1	DNAJA4	2	0.949333	0.585633	0.513567	0.262433	-0.822433	-1.40052	0.0208899	0.109612	0.240417	0.757655	0.100744	0.755449
Protein transport protein Sec24A OS=Homo sapiens OX=9606 GN=SEC24A PE=1 SV=2	SEC24A	14	0.462033	0.7091	0.513533	0.348533	-0.0815	-0.341383	0.121028	0.0140018	0.0757442	0.214668	0.80671	0.299054
Protein LSM12 homolog OS=Homo sapiens OX=9606 GN=LSM12 PE=1 SV=1	LSM12	4	0.674233	0.303933	0.5135	0.400367	-0.286533	-0.209733	0.137134	0.37008	0.0729397	0.1817	0.344136	0.189474
Transcription initiation factor TFIID subunit 7 OS=Homo sapiens OX=9606 GN=TAF7 PE=1 SV=1	TAF7	6	0.5399	1.62207	0.513433	0.162633	-0.693333	0.595667	0.168511	0.114389	0.361425	0.382087	0.0973809	0.383294
Diaphanous homolog 2 (Drosophila), isoform CRA_c OS=Homo sapiens OX=9606 GN=DIAPH2 PE=1 SV=3	DIAPH2	14	0.728533	0.9111	0.5133	0.418633	-0.3741	-0.98885	0.0123711	0.0926233	0.167776	0.121327	0.299217	0.0428129
Tight junction protein ZO-2 OS=Homo sapiens OX=9606 GN=TJP2 PE=1 SV=2	TJP2	11	1.1804	0.770033	0.5133	0.239033	-0.228267	-0.0169667	0.00402788	0.0141959	0.162423	0.314762	0.208884	0.927389
Tyrosine-protein kinase CSK OS=Homo sapiens OX=9606 GN=CSK PE=1 SV=1	CSK	15	0.641867	0.526267	0.513033	0.442567	-0.1694	-0.0868667	0.0569929	0.021234	0.106412	0.0226436	0.29599	0.84018
ATP synthase subunit e, mitochondrial OS=Homo sapiens OX=9606 GN=ATP5ME PE=1 SV=2	ATP5ME	2	0.700367	0.999533	0.513	0.100167	0.1633	0.13045	0.0242038	0.000704801	0.169214	0.719837	0.778795	0.609629
Leucine-rich repeat and WD repeat-containing protein 1 OS=Homo sapiens OX=9606 GN=LRWD1 PE=1 SV=2	LRWD1	7	1.30473	1.40833	0.5128	0.446833	-0.145333	-0.2588	0.0085885	0.051161	0.163036	0.0177195	0.303875	0.68052
Lipopolysaccharide-responsive and beige-like anchor protein OS=Homo sapiens OX=9606 GN=LRBA PE=1 SV=1	LRBA	32	0.589667	0.617433	0.5128	0.136333	-0.0728	-0.22605	0.046322	0.113801	0.0643896	0.646016	0.475283	0.629474
Uncharacterized protein C1orf131 OS=Homo sapiens OX=9606 GN=C1orf131 PE=1 SV=4	C1orf131	2	0.7045	0.596367	0.511933	0.463033	-0.344667	0.531033	0.331597	0.00548111	0.167726	0.00907176	0.372129	0.552765
GMP synthase [glutamine-hydrolyzing] OS=Homo sapiens OX=9606 GN=GMPS PE=1 SV=1	GMPS	24	0.641067	0.5128	0.5116	0.626633	-0.150567	-0.30845	0.0697122	0.0291159	0.14629	0.0315916	0.499087	0.302109
F-box/WD repeat-containing protein 4 OS=Homo sapiens OX=9606 GN=FBXW4 PE=1 SV=1	FBXW4	3	0.206433	1.00663	0.511433	-0.477467	-0.151067	-0.502433	0.92476	0.0221226	0.784074	0.180584	0.589648	0.476876
Nuclear pore glycoprotein p62 OS=Homo sapiens OX=9606 GN=NUP62 PE=1 SV=3	NUP62	8	0.9485	0.963	0.511367	0.5403	-0.2745	-0.351083	0.0218388	0.110454	0.0621505	0.128956	0.0708842	0.672819
Arf-GAP domain and FG repeat-containing protein 1 OS=Homo sapiens OX=9606 GN=AGFG1 PE=1 SV=2	AGFG1	5	0.2356	0.566333	0.511167	0.480733	0.0659667	-0.0404	0.1763	0.0278882	0.046483	0.210617	0.867484	0.761331
Methionine synthase OS=Homo sapiens OX=9606 GN=MTR PE=1 SV=2	MTR	8	0.754	1.20233	0.511067	0.4684	-0.4614	-0.436583	0.074636	0.129218	0.172316	0.256899	0.330592	0.246669
Pantothenate kinase 2, mitochondrial OS=Homo sapiens OX=9606 GN=PANK2 PE=1 SV=3	PANK2	4	0.7833	0.671967	0.5107	-0.0061	-0.0684	0.0834167	0.0499851	0.00726734	0.0799814	0.985788	0.749612	0.683561
Farnesyl pyrophosphate synthase OS=Homo sapiens OX=9606 GN=FDPS PE=1 SV=4	FDPS	7	0.8819	0.548433	0.510633	0.639833	0.0498667	-0.01495	0.00167582	0.139502	0.0835717	0.180748	0.776083	0.945218
Small integral membrane protein 7 OS=Homo sapiens OX=9606 GN=SMIM7 PE=1 SV=1	SMIM7	2	0.715733	0.983133	0.5106	-0.5629	-0.430267	-0.283483	0.0978471	0.051163	0.347794	0.158807	0.405627	0.532885
Cyclin-dependent kinase 1 OS=Homo sapiens OX=9606 GN=CDK1 PE=1 SV=3	CDK1	18	0.9146	0.9172	0.510367	0.4041	-0.2842	-0.20055	0.00232233	0.0594892	0.171129	0.0414423	0.171861	0.767259
UDP-glucose:glycoprotein glucosyltransferase 1 OS=Homo sapiens OX=9606 GN=UGGT1 PE=1 SV=3	UGGT1	14	0.840767	0.670933	0.510367	0.2439	-0.357867	0.172817	0.0715083	0.0971505	0.126271	0.33275	0.434909	0.730028
DNA-directed RNA polymerase III subunit RPC2 OS=Homo sapiens OX=9606 GN=POLR3B PE=1 SV=2	POLR3B	6	1.03517	0.9991	0.509767	0.923433	-0.842367	-0.47445	0.155053	0.142566	0.325255	0.0758622	0.123234	0.708542
Very long-chain specific acyl-CoA dehydrogenase, mitochondrial OS=Homo sapiens OX=9606 GN=ACADVL PE=1 SV=1	ACADVL	10	1.09187	0.684033	0.5097	0.103367	-0.8034	-0.7258	0.00517868	0.211601	0.309531	0.877168	0.0409748	0.490307
Coiled-coil domain-containing protein 55 OS=Homo sapiens OX=9606 GN=NSRP1 PE=1 SV=1	NSRP1	8	0.6715	0.1812	0.509567	0.349533	-0.328867	-0.584583	0.144902	0.442605	0.305292	0.456469	0.409616	0.193606
Phenylalanyl-tRNA synthetase OS=Homo sapiens OX=9606 GN=FARS2 PE=1 SV=1	FARS2	6	1.0236	1.01733	0.509233	0.358467	-0.520933	-0.209133	0.00716257	0.0724123	0.257858	0.17893	0.0830339	0.759765
DNA primase large subunit OS=Homo sapiens OX=9606 GN=PRIM2 PE=1 SV=1	PRIM2	10	1.28103	1.09723	0.508667	0.6887	-0.273067	-0.157033	0.0013513	0.19045	0.193268	0.0305342	0.223906	0.819257
Neogenin (Fragment) OS=Homo sapiens OX=9606 GN=NEO1 PE=1 SV=1	NEO1	3	-0.601367	0.6327	0.508567	-0.293033	-0.646467	-0.5874	0.33844	0.617775	0.342179	0.673582	0.524929	0.465901
Zinc finger protein 143 OS=Homo sapiens OX=9606 GN=ZNF143 PE=1 SV=1	ZNF143	2	-0.591867	-0.236033	0.508067	0.610667	1.49203	1.02112	0.491958	0.571439	0.368985	0.875321	0.069991	0.532932
Obg-like ATPase 1 OS=Homo sapiens OX=9606 GN=OLA1 PE=1 SV=2	OLA1	7	0.762267	0.804367	0.507967	0.151067	-0.3029	-0.348733	0.00391413	0.0315259	0.11699	0.189095	0.00899873	0.509304
Hexokinase-1 OS=Homo sapiens OX=9606 GN=HK1 PE=1 SV=3	HK1	13	0.420933	0.8665	0.507833	0.9747	0.159767	0.00873333	0.405571	0.0111294	0.0567467	0.0675415	0.645104	0.988142
Rab-like protein 2B OS=Homo sapiens OX=9606 GN=RABL2B PE=1 SV=1	RABL2B	5	1.20797	1.05127	0.5077	0.326867	0.0160667	-0.0275667	0.012936	0.197172	0.238751	0.241561	0.92644	0.823705
Serine/threonine-protein phosphatase 2A 56 kDa regulatory subunit OS=Homo sapiens OX=9606 GN=PPP2R5D PE=1 SV=1	PPP2R5D	18	0.7133	0.758933	0.507333	0.704533	0.00326667	0.148267	0.00696992	0.0117377	0.157882	0.0262616	0.999492	0.673886
Pre-mRNA-splicing factor SYF1 OS=Homo sapiens OX=9606 GN=XAB2 PE=1 SV=2	XAB2	29	0.7375	0.662367	0.507	0.163	-0.325467	-0.219283	0.00328521	0.0509362	0.0158012	0.649907	0.117624	0.88139
DNA polymerase delta subunit 3 OS=Homo sapiens OX=9606 GN=POLD3 PE=1 SV=2	POLD3	4	0.7142	1.37407	0.5066	0.457167	-0.0889333	-0.360833	0.146061	0.120611	0.17454	0.107479	0.603516	0.576589
Cilia and flagella associated protein 94 OS=Homo sapiens OX=9606 GN=CFAP94 PE=1 SV=1	CFAP94	2	0.4171	0.865733	0.506233	0.398767	-0.536833	0.659367	0.43104	0.0885518	0.223845	0.368154	0.228769	0.887682
2-oxoglutarate and iron-dependent oxygenase JMJD4 OS=Homo sapiens OX=9606 GN=JMJD4 PE=1 SV=2	JMJD4	2	1.97677	1.5357	0.505533	0.699633	0.868767	0.27155	0.0294571	0.216043	0.318109	0.0170674	0.277243	0.686634
40S ribosomal protein S12 OS=Homo sapiens OX=9606 GN=RPS12 PE=1 SV=3	RPS12	2	0.7822	0.513967	0.505467	0.585333	-0.3077	-0.4461	0.0427841	0.0130899	0.102715	0.0796646	0.096999	0.458135
Lamin-B2 OS=Homo sapiens OX=9606 GN=LMNB2 PE=1 SV=4	LMNB2	22	0.6461	0.9384	0.505433	0.247367	-0.0167	0.254783	0.043348	0.000708646	0.0856677	0.299108	0.971923	0.765319
Glycosyltransferase 8 domain-containing protein 1 OS=Homo sapiens OX=9606 GN=GLT8D1 PE=1 SV=2	GLT8D1	4	0.912833	0.966567	0.5054	-0.560933	-0.397833	0.0185833	0.15622	0.187572	0.368682	0.310069	0.415562	0.964259
Exocyst complex component 4 OS=Homo sapiens OX=9606 GN=EXOC4 PE=1 SV=1	EXOC4	23	0.895067	1.03517	0.505133	0.216433	-0.245567	-0.119933	0.0440778	0.0679015	0.0723553	0.178047	0.203949	0.780446
Integrin-linked kinase-associated serine/threonine phosphatase 2C OS=Homo sapiens OX=9606 GN=ILKAP PE=1 SV=1	ILKAP	5	0.375133	0.570233	0.5046	0.488433	0.224867	-0.854683	0.15351	0.0049059	0.0903366	0.0741327	0.350813	0.113935
RNA helicase OS=Homo sapiens OX=9606 GN=DHX30 PE=1 SV=1	DHX30	49	1.1642	0.774833	0.5044	0.487667	-0.371567	-0.489683	0.00152916	0.181771	0.154312	0.159077	0.0680033	0.235386
Centrosomal protein of 55 kDa OS=Homo sapiens OX=9606 GN=CEP55 PE=1 SV=3	CEP55	14	0.630333	0.3699	0.504333	0.000833333	-0.287233	-0.17605	0.0196522	0.139423	0.0059017	0.922265	0.0725043	0.378646
Beta-arrestin-2 OS=Homo sapiens OX=9606 GN=ARRB2 PE=1 SV=2	ARRB2	6	0.763	0.4356	0.5036	0.482267	-0.313967	-0.91535	0.0408551	0.296748	0.191757	0.280082	0.395005	0.154143
U3 small nucleolar RNA-associated protein 18 homolog OS=Homo sapiens OX=9606 GN=UTP18 PE=1 SV=3	UTP18	17	0.821367	0.943533	0.503333	0.176667	-0.2156	-0.0526	0.0139351	0.0912384	0.12146	0.60018	0.425535	0.911896
Centrosomal protein of 170 kDa OS=Homo sapiens OX=9606 GN=CEP170 PE=1 SV=1	CEP170	23	0.516767	0.179533	0.503333	-0.0334667	-0.0088	0.43415	0.405794	0.941216	0.500616	0.958934	0.920737	0.0816903
Activity-dependent neuroprotector homeobox protein OS=Homo sapiens OX=9606 GN=ADNP PE=1 SV=1	ADNP	25	0.718267	0.731167	0.503	-0.00633333	-0.101867	-0.0446833	0.0989228	0.00377122	0.0187782	0.975349	0.483447	0.990714
Single-stranded DNA-binding protein 2 OS=Homo sapiens OX=9606 GN=SSBP2 PE=1 SV=1	SSBP2	4	0.7877	0.591267	0.5028	0.422367	-0.406333	-0.210083	0.0310577	0.13764	0.0715542	0.0919748	0.176148	0.869502
Mdm2-binding protein OS=Homo sapiens OX=9606 GN=MTBP PE=1 SV=1	MTBP	3	1.1033	1.08343	0.5028	-0.9395	-0.8858	-0.49955	0.393278	0.252835	0.626735	0.359397	0.747429	0.614651
Double-strand-break repair protein rad21 homolog OS=Homo sapiens OX=9606 GN=RAD21 PE=1 SV=2	RAD21	20	0.615833	0.859767	0.502533	0.486833	-0.0126333	0.101633	0.098428	0.00125937	0.0693783	0.0137422	0.958244	0.816141
Mitogen-activated protein kinase OS=Homo sapiens OX=9606 GN=MAPK3 PE=1 SV=1	MAPK3	6	1.06283	0.479567	0.5022	0.3591	-1.2341	-1.33222	0.0675636	0.251223	0.32702	0.675592	0.11219	0.0448918
Targeting protein for Xklp2 OS=Homo sapiens OX=9606 GN=TPX2 PE=1 SV=2	TPX2	32	0.721533	0.513433	0.5011	0.2865	-0.761067	-0.04965	0.0558515	0.0283532	0.330985	0.467718	0.0616414	0.923517
Antiviral innate immune response receptor RIG-I OS=Homo sapiens OX=9606 GN=DDX58 PE=1 SV=2	DDX58	10	1.19223	1.07367	0.501033	0.6881	-0.199233	-0.352917	0.000641027	0.104367	0.250556	0.122804	0.143931	0.578783
18S rRNA aminocarboxypropyltransferase OS=Homo sapiens OX=9606 GN=TSR3 PE=1 SV=1	TSR3	5	1.10567	0.6506	0.500933	0.0679	-0.9452	-0.285867	0.0667211	0.0763441	0.129782	0.908374	0.113963	0.703394
Signal recognition particle subunit SRP68 OS=Homo sapiens OX=9606 GN=SRP68 PE=1 SV=2	SRP68	28	1.17957	1.22907	0.500833	0.628233	-0.269767	0.0662667	0.00391558	0.0968513	0.0686738	0.00422427	0.0271383	0.890705
60 kDa SS-A/Ro ribonucleoprotein OS=Homo sapiens OX=9606 GN=RO60 PE=1 SV=2	RO60	3	1.47607	1.1263	0.500833	1.37613	-0.9145	-1.07115	0.0155365	0.207779	0.324453	0.0859185	0.0153182	0.586588
BIVM-ERCC5 readthrough OS=Homo sapiens OX=9606 GN=BIVM-ERCC5 PE=1 SV=2	BIVM-ERCC5	20	0.878767	0.6636	0.500667	0.529133	-0.0901667	0.0160167	0.00765379	0.0398541	0.210919	0.217856	0.575731	0.931972
FAST kinase domain-containing protein 1, mitochondrial OS=Homo sapiens OX=9606 GN=FASTKD1 PE=1 SV=1	FASTKD1	9	1.39647	0.4941	0.4998	1.2039	-1.21703	-1.1793	0.0380558	0.395609	0.410408	0.361582	0.0219209	0.736283
Phenylalanine--tRNA ligase beta subunit OS=Homo sapiens OX=9606 GN=FARSB PE=1 SV=3	FARSB	11	0.644667	0.662733	0.499267	0.506233	-0.131533	-0.7647	0.0493726	0.0444367	0.184186	0.214048	0.365802	0.267683
Microsomal signal peptidase 25 kDa subunit OS=Homo sapiens OX=9606 GN=SPCS2 PE=1 SV=1	SPCS2	9	0.997367	0.715733	0.498567	0.4002	-0.611667	-0.81925	0.0110325	0.164319	0.218882	0.351397	0.0731442	0.0976522
Thioredoxin domain-containing protein 5 OS=Homo sapiens OX=9606 GN=TXNDC5 PE=1 SV=2	TXNDC5	3	0.524733	0.813133	0.498367	0.376967	0.1096	0.109317	0.0108343	0.0051244	0.198946	0.157945	0.682689	0.75565
Dynamin-2 OS=Homo sapiens OX=9606 GN=DNM2 PE=1 SV=2	DNM2	30	0.8868	0.627833	0.4983	0.497733	-0.3633	-0.39275	0.044587	0.0799563	0.176807	0.0268445	0.0619674	0.642362
Proteasome activator complex subunit 3 OS=Homo sapiens OX=9606 GN=PSME3 PE=1 SV=1	PSME3	11	1.32687	0.869433	0.498	0.797467	-0.388	-0.594317	0.010608	0.204842	0.238875	0.185826	0.0827408	0.498454
Zinc finger protein 574 OS=Homo sapiens OX=9606 GN=ZNF574 PE=1 SV=2	ZNF574	5	0.920867	1.33423	0.497733	-0.142233	-1.4343	-1.01135	0.0819823	0.0288001	0.415932	0.721883	6.69316e-05	0.179522
REST corepressor 3 OS=Homo sapiens OX=9606 GN=RCOR3 PE=1 SV=2	RCOR3	8	1.45523	1.16533	0.497667	0.754667	-1.03443	-1.56387	0.180361	0.237137	0.347973	0.0804715	0.100074	0.0732595
ADP-ribose glycohydrolase ARH3 OS=Homo sapiens OX=9606 GN=ADPRS PE=1 SV=1	ADPRS	4	0.650933	1.2762	0.497667	0.787733	-1.73427	0.5228	0.301116	0.00464251	0.0984401	0.0422755	0.0248391	0.330671
Raftlin OS=Homo sapiens OX=9606 GN=RFTN1 PE=1 SV=4	RFTN1	8	0.573533	0.4549	0.497567	0.3175	-0.258267	-0.0532167	0.0577698	0.0593276	0.0211133	0.216819	0.159706	0.991792
CTP synthase 1 OS=Homo sapiens OX=9606 GN=CTPS1 PE=1 SV=2	CTPS1	20	0.876067	0.907933	0.497467	0.474667	-0.1909	-0.1438	0.000609072	0.059916	0.113323	0.0176684	0.378668	0.843917
Adenosine 3'-phospho 5'-phosphosulfate transporter 1 OS=Homo sapiens OX=9606 GN=SLC35B2 PE=1 SV=1	SLC35B2	4	0.6166	0.9803	0.497467	0.162267	-0.0710667	0.0937833	0.0540428	0.00019345	0.0581984	0.447416	0.623698	0.836348
Protein arginine N-methyltransferase 3 OS=Homo sapiens OX=9606 GN=PRMT3 PE=1 SV=4	PRMT3	11	1.11123	0.444033	0.497233	1.3149	-0.544933	-1.12092	0.0820736	0.440659	0.541874	0.117567	0.131897	0.505952
Splicing factor, proline- and glutamine-rich OS=Homo sapiens OX=9606 GN=SFPQ PE=1 SV=2	SFPQ	20	0.546133	0.2116	0.496733	0.2945	-0.120633	-0.0513667	0.12774	0.310666	0.0298783	0.484219	0.599016	0.917803
Protein FAM76B OS=Homo sapiens OX=9606 GN=FAM76B PE=1 SV=3	FAM76B	5	0.8171	0.9215	0.496167	0.158933	-0.0268667	0.338117	0.00246931	0.0194023	0.117301	0.456417	0.847206	0.625725
Putative RNA-binding protein Luc7-like 2 OS=Homo sapiens OX=9606 GN=LUC7L2 PE=1 SV=2	LUC7L2	11	0.653367	0.806433	0.496033	0.473767	0.1421	0.421267	0.0361918	0.012291	0.0768756	0.0806485	0.684964	0.558702
Integrator complex subunit 4 OS=Homo sapiens OX=9606 GN=INTS4 PE=1 SV=2	INTS4	14	1.087	0.837167	0.496	0.470367	-0.308333	-0.27975	0.0136083	0.142805	0.204472	0.180335	0.154606	0.526421
Non-specific serine/threonine protein kinase OS=Homo sapiens OX=9606 GN=RPS6KA3 PE=1 SV=2	RPS6KA3	17	1.1157	0.9906	0.495867	0.7707	-0.0072	-0.181783	0.000532687	0.0267744	0.110902	0.00162597	0.989547	0.878606
DNA/RNA-binding protein KIN17 OS=Homo sapiens OX=9606 GN=KIN PE=1 SV=2	KIN	8	0.317067	0.685267	0.495533	0.537233	0.0824	0.485633	0.28826	0.000742136	0.046541	0.0490472	0.770668	0.19656
RNA-binding protein 25 OS=Homo sapiens OX=9606 GN=RBM25 PE=1 SV=3	RBM25	30	0.655167	0.5051	0.495167	0.305067	-0.108733	-0.00921667	0.032912	0.0563144	0.0788689	0.130228	0.628971	0.946088
Calmin OS=Homo sapiens OX=9606 GN=CLMN PE=1 SV=1	CLMN	2	0.651367	0.104367	0.495167	0.0498667	0.539967	-0.05935	0.39582	0.656399	0.304991	0.751816	0.531786	0.898179
Phosphorylase b kinase regulatory subunit beta OS=Homo sapiens OX=9606 GN=PHKB PE=1 SV=3	PHKB	12	0.856833	0.992033	0.495033	0.4112	-0.0997	-0.232617	0.0722254	0.113453	0.132876	0.395506	0.645361	0.604681
Nucleolar complex protein 2 homolog OS=Homo sapiens OX=9606 GN=NOC2L PE=1 SV=4	NOC2L	17	0.795467	0.836467	0.4944	0.242633	-0.130667	-0.0721333	0.0663337	0.00349738	0.0803539	0.354708	0.640067	0.856993
Uncharacterized protein C18orf25 OS=Homo sapiens OX=9606 GN=C18orf25 PE=1 SV=3	C18orf25	6	0.700533	0.259667	0.494233	0.789	-0.531867	-0.8259	0.244209	0.293933	0.261983	0.0827749	0.0915593	0.13542
Serine-threonine kinase receptor-associated protein OS=Homo sapiens OX=9606 GN=STRAP PE=1 SV=1	STRAP	15	0.937033	0.7485	0.4938	0.541167	-0.1325	-0.3568	0.0128213	0.0651223	0.1553	0.139797	0.511883	0.103171
Protein CUSTOS OS=Homo sapiens OX=9606 GN=C12orf43 PE=1 SV=2	C12orf43	3	0.5756	0.6416	0.493667	1.0679	-0.287467	-0.319817	0.15321	0.136822	0.143776	0.374348	0.414967	0.555133
Importin subunit beta-1 OS=Homo sapiens OX=9606 GN=KPNB1 PE=1 SV=2	KPNB1	18	1.002	1.33077	0.493567	0.262267	0.196533	0.146317	0.0126349	0.0148071	0.141355	0.428713	0.167182	0.720041
DNA helicase MCM8 OS=Homo sapiens OX=9606 GN=MCM8 PE=1 SV=2	MCM8	2	0.837867	1.45127	0.493367	0.2296	-1.19027	1.24795	0.475063	0.103437	0.540763	0.689085	0.27826	0.169154
Protein bicaudal D homolog 2 OS=Homo sapiens OX=9606 GN=BICD2 PE=1 SV=1	BICD2	30	0.464167	0.3296	0.492033	0.0107333	-0.691233	-0.451183	0.0899083	0.165339	0.323517	0.985731	0.0252374	0.109993
Integrator complex subunit 10 OS=Homo sapiens OX=9606 GN=INTS10 PE=1 SV=2	INTS10	7	1.0475	0.918833	0.4919	1.27613	-0.379833	-0.3061	0.0352057	0.131274	0.124446	0.105801	0.129676	0.560796
HEAT repeat-containing protein 6 OS=Homo sapiens OX=9606 GN=HEATR6 PE=1 SV=1	HEATR6	12	0.432567	0.786333	0.4918	0.410767	-0.190267	-0.10185	0.0821962	0.00301596	0.133968	0.0772077	0.224306	0.744393
Arginine--tRNA ligase, cytoplasmic OS=Homo sapiens OX=9606 GN=RARS1 PE=1 SV=2	RARS1	31	0.9513	1.182	0.491433	0.377233	-0.3089	-0.114483	0.0118368	0.0796471	0.154628	0.119289	0.137763	0.7917
Valine--tRNA ligase OS=Homo sapiens OX=9606 GN=VARS1 PE=1 SV=4	VARS1	22	0.6575	0.823167	0.4905	0.457067	-0.175733	-0.405733	0.0724877	0.0727257	0.154439	0.116258	0.277071	0.159558
Chromobox protein homolog 1 (Fragment) OS=Homo sapiens OX=9606 GN=CBX1 PE=1 SV=8	CBX1	3	0.6134	0.5093	0.4904	0.139667	-0.7972	0.523433	0.154488	0.269239	0.0346892	0.829774	0.0845526	0.510512
Metal transporter CNNM3 OS=Homo sapiens OX=9606 GN=CNNM3 PE=1 SV=1	CNNM3	10	0.682367	0.434533	0.4901	0.281767	-0.448633	-1.08882	0.0803283	0.303821	0.223622	0.434498	0.0753069	0.234073
Regulation of nuclear pre-mRNA domain-containing protein 1A OS=Homo sapiens OX=9606 GN=RPRD1A PE=1 SV=1	RPRD1A	6	0.6949	1.26893	0.489933	1.56067	0.2309	-0.808017	0.210279	0.101811	0.373838	0.0680576	0.572112	0.34254
Replication factor C subunit 5 OS=Homo sapiens OX=9606 GN=RFC5 PE=1 SV=1	RFC5	19	1.24173	0.820267	0.489667	0.7682	-0.548567	-0.496517	0.00208052	0.202501	0.276145	0.0672898	6.20686e-05	0.618317
Aspartate--tRNA ligase, cytoplasmic OS=Homo sapiens OX=9606 GN=DARS1 PE=1 SV=2	DARS1	27	0.788033	1.10447	0.4896	0.358933	-0.0949333	0.163767	0.00401692	0.00438237	0.119494	0.132406	0.829772	0.731242
Cytosolic iron-sulfur assembly component 2B OS=Homo sapiens OX=9606 GN=CIAO2B PE=1 SV=1	CIAO2B	4	0.987367	1.18217	0.489533	0.2044	-0.1965	-0.352867	0.0465344	0.082626	0.186001	0.551455	0.25631	0.652132
Nuclear distribution protein nudE homolog 1 OS=Homo sapiens OX=9606 GN=NDE1 PE=1 SV=3	NDE1	11	0.1982	0.2068	0.489333	0.188067	-0.154467	0.0343333	0.44091	0.518083	0.339592	0.681914	0.358474	0.933038
BTB/POZ domain-containing protein KCTD12 OS=Homo sapiens OX=9606 GN=KCTD12 PE=1 SV=1	KCTD12	5	0.904367	1.2093	0.489333	0.4317	-0.3368	0.623783	0.479941	0.379068	0.464997	0.68517	0.538994	0.581231
Heterogeneous nuclear ribonucleoproteins A2/B1 OS=Homo sapiens OX=9606 GN=HNRNPA2B1 PE=1 SV=2	HNRNPA2B1	16	0.7304	0.594833	0.4893	0.408867	-0.409533	-0.418867	0.00970474	0.0944503	0.0603298	0.483178	0.0602642	0.823145
CBP80/20-dependent translation initiation factor OS=Homo sapiens OX=9606 GN=CTIF PE=1 SV=1	CTIF	2	0.2127	0.308967	0.489233	0.3665	0.684567	1.75053	0.753963	0.235421	0.310171	0.732372	0.282156	0.0707198
Transcription factor 12 OS=Homo sapiens OX=9606 GN=TCF12 PE=1 SV=1	TCF12	6	-0.214667	0.4913	0.488	0.0639	-0.432533	-0.148383	0.092162	0.122043	0.441623	0.747643	0.0365043	0.535494
DNA helicase OS=Homo sapiens OX=9606 GN=CHD4 PE=1 SV=1	CHD4	73	0.2259	0.578533	0.487767	0.392533	-0.186	0.302233	0.834578	0.0467094	0.286404	0.121014	0.490074	0.732849
Serine/threonine-protein phosphatase 4 regulatory subunit 3A OS=Homo sapiens OX=9606 GN=PPP4R3A PE=1 SV=1	PPP4R3A	14	0.7845	0.792733	0.487633	0.3624	0.0406667	-0.00313333	0.048042	0.00793173	0.102229	0.0200573	0.803163	0.972117
Kinesin-associated protein 3 OS=Homo sapiens OX=9606 GN=KIFAP3 PE=1 SV=2	KIFAP3	6	0.5294	0.4717	0.4874	0.1577	-0.566233	-0.583383	0.0816781	0.207202	0.404514	0.462331	0.0495947	0.128953
COP9 signalosome complex subunit 2 OS=Homo sapiens OX=9606 GN=COPS2 PE=1 SV=1	COPS2	12	0.873167	0.6818	0.487067	0.512933	-0.6794	-0.955683	0.0349319	0.148859	0.239439	0.121622	0.0392537	0.0449362
Peroxisome assembly factor 2 OS=Homo sapiens OX=9606 GN=PEX6 PE=1 SV=2	PEX6	9	0.9873	0.754	0.486633	0.320467	-0.421067	-0.43785	0.038773	0.0342713	0.257201	0.342156	0.0015011	0.627592
Eukaryotic translation initiation factor 5 OS=Homo sapiens OX=9606 GN=EIF5 PE=1 SV=2	EIF5	9	1.1055	0.8617	0.486567	0.8158	-0.220433	-0.33665	0.108089	0.115009	0.020692	0.0651819	0.505544	0.449021
Calponin OS=Homo sapiens OX=9606 GN=CNN2 PE=1 SV=1	CNN2	7	0.8111	0.254767	0.4864	0.689933	-0.357467	-0.84735	0.15023	0.541667	0.423925	0.223719	0.579777	0.152801
40S ribosomal protein S13 OS=Homo sapiens OX=9606 GN=RPS13 PE=1 SV=2	RPS13	7	1.1976	1.17407	0.4859	0.2881	-0.313667	0.0513667	4.58156e-05	0.0468392	0.137342	0.19409	0.192872	0.91635
Histone deacetylase 2 OS=Homo sapiens OX=9606 GN=HDAC2 PE=1 SV=2	HDAC2	14	1.06027	0.9204	0.485467	0.375133	-0.2959	-0.211217	0.00357246	0.0652026	0.209202	0.0844342	0.0143099	0.640687
Girdin OS=Homo sapiens OX=9606 GN=CCDC88A PE=1 SV=2	CCDC88A	24	0.4916	0.614067	0.4854	0.406467	-0.0371333	0.14035	0.167383	0.0104808	0.0645697	0.0942046	0.806871	0.712504
DENN domain-containing protein 1B OS=Homo sapiens OX=9606 GN=DENND1B PE=1 SV=2	DENND1B	3	1.18023	-0.220933	0.4854	0.0593667	-1.54173	-0.0301167	0.284056	0.848654	0.388241	0.89946	0.0406919	0.83583
Torsin-1A-interacting protein 2 OS=Homo sapiens OX=9606 GN=TOR1AIP2 PE=1 SV=1	TOR1AIP2	12	0.3683	0.864267	0.4851	0.119733	0.308733	0.66395	0.44509	0.106939	0.0812748	0.603322	0.347706	0.134081
AT-hook DNA-binding motif-containing protein 1 OS=Homo sapiens OX=9606 GN=AHDC1 PE=1 SV=1	AHDC1	11	0.5498	0.6284	0.484433	0.463533	-0.541	-0.848867	0.0589306	0.47679	0.409828	0.265091	0.18487	0.15365
Tubulin alpha-4A chain OS=Homo sapiens OX=9606 GN=TUBA4A PE=1 SV=1	TUBA4A	19	0.497833	1.37503	0.483433	0.6465	-0.691767	-0.727583	0.300944	0.227893	0.384908	0.336523	0.0478509	0.76703
Histone-binding protein RBBP7 OS=Homo sapiens OX=9606 GN=RBBP7 PE=1 SV=1	RBBP7	11	0.894367	0.8063	0.483167	0.988733	-0.526967	-0.732717	0.218346	0.311266	0.246282	0.00411132	0.230241	0.486022
Elongator complex protein 1 OS=Homo sapiens OX=9606 GN=ELP1 PE=4 SV=1	ELP1	24	1.16303	0.8134	0.4831	1.89617	1.6401	2.10218	0.0048165	0.106147	0.241824	0.0329496	0.0559134	0.512673
Serine/threonine-protein kinase 24 OS=Homo sapiens OX=9606 GN=STK24 PE=1 SV=1	STK24	11	0.427467	0.7928	0.482767	0.139733	0.0114667	-0.127767	0.104701	0.0142063	0.0351456	0.451732	0.893245	0.696352
Genetic suppressor element 1 OS=Homo sapiens OX=9606 GN=GSE1 PE=1 SV=3	GSE1	7	-0.0729667	0.985267	0.4827	-0.121867	-0.0731667	-0.734083	0.961893	0.0277101	0.276699	0.741347	0.742079	0.502274
Peptidyl-prolyl cis-trans isomerase G OS=Homo sapiens OX=9606 GN=PPIG PE=1 SV=2	PPIG	13	0.559033	0.672333	0.482533	0.4385	0.3918	0.5503	0.0783392	0.038039	0.129307	0.168126	0.345068	0.343811
Nuclear protein localization protein 4 homolog OS=Homo sapiens OX=9606 GN=NPLOC4 PE=1 SV=3	NPLOC4	8	1.1376	1.21357	0.482233	0.371867	-0.2807	-0.311667	0.195948	0.234662	0.0678069	0.467175	0.449884	0.590018
26S proteasome non-ATPase regulatory subunit 6 OS=Homo sapiens OX=9606 GN=PSMD6 PE=1 SV=1	PSMD6	20	0.9058	1.1071	0.482067	0.383067	-0.0169333	-0.0755	0.00187584	0.0140434	0.151244	0.0839727	0.993109	0.732663
Tax1-binding protein 1 (Fragment) OS=Homo sapiens OX=9606 GN=TAX1BP1 PE=1 SV=1	TAX1BP1	5	0.0373333	0.0775667	0.481967	0.690567	-0.0415333	-1.13712	0.985153	0.79861	0.23176	0.104162	0.976302	0.260003
Prohibitin OS=Homo sapiens OX=9606 GN=PHB PE=1 SV=1	PHB	16	1.2569	0.719267	0.481633	0.7506	-0.5068	-0.37265	0.00586556	0.292773	0.194283	0.0649385	0.105734	0.782125
Zinc finger protein 646 OS=Homo sapiens OX=9606 GN=ZNF646 PE=1 SV=2	ZNF646	7	0.647067	0.535867	0.481133	0.3132	-0.6436	-0.352117	0.0654728	0.0371658	0.0605645	0.213252	0.0106314	0.466277
La-related protein 1 OS=Homo sapiens OX=9606 GN=LARP1 PE=1 SV=2	LARP1	37	0.2407	0.6216	0.480867	0.4162	-0.0221667	-0.529517	0.359834	0.0515629	0.247294	0.153559	0.867004	0.572555
Armadillo repeat-containing protein 6 OS=Homo sapiens OX=9606 GN=ARMC6 PE=1 SV=2	ARMC6	6	0.774	1.00873	0.480767	0.501933	-0.074	-0.0825167	0.0514949	0.0276403	0.188822	0.03224	0.517806	0.94122
Spermatogenesis-associated protein 5-like protein 1 OS=Homo sapiens OX=9606 GN=SPATA5L1 PE=1 SV=2	SPATA5L1	12	0.7383	0.873267	0.480233	0.283767	-0.0801333	0.0437667	0.0178551	0.119896	0.167466	0.17548	0.751505	0.93023
HLA class I histocompatibility antigen, alpha chain E OS=Homo sapiens OX=9606 GN=HLA-E PE=1 SV=4	HLA-E	4	-0.0405333	0.805867	0.479467	0.432433	-0.633167	-1.3742	0.994724	0.0365555	0.363412	0.437632	0.058234	0.13079
AP complex subunit beta OS=Homo sapiens OX=9606 GN=AP2B1 PE=1 SV=1	AP2B1	20	1.11413	0.8625	0.479167	0.3564	-0.188233	-0.593533	0.186234	0.248338	0.208311	0.481406	0.49069	0.423335
Coiled-coil domain-containing protein 97 OS=Homo sapiens OX=9606 GN=CCDC97 PE=1 SV=1	CCDC97	5	1.4514	0.7036	0.478733	0.452033	0.1037	-0.111467	0.164834	0.367984	0.419024	0.126325	0.721036	0.577148
Vacuolar protein sorting-associated protein 28 homolog (Fragment) OS=Homo sapiens OX=9606 GN=VPS28 PE=1 SV=1	VPS28	3	1.4649	-0.386567	0.4781	0.696467	-0.0309	0.18745	0.21681	0.523772	0.427885	0.105989	0.918601	0.730608
Core-binding factor subunit beta OS=Homo sapiens OX=9606 GN=CBFB PE=1 SV=2	CBFB	6	0.620633	0.706733	0.478033	-0.107	0.242467	0.360933	0.172122	0.122914	0.198186	0.674508	0.452553	0.327309
SUMO-activating enzyme subunit 1 OS=Homo sapiens OX=9606 GN=SAE1 PE=1 SV=1	SAE1	13	0.934433	0.848	0.477767	0.231367	-0.5356	-0.386383	0.0260887	0.015814	0.189069	0.118774	0.0463373	0.212359
ATP-binding cassette sub-family D member 2 OS=Homo sapiens OX=9606 GN=ABCD2 PE=1 SV=1	ABCD2	2	2.26023	1.15257	0.4777	0.695567	-0.332033	-0.0441833	0.0273391	0.19846	0.228306	0.227091	0.0994475	0.931454
Nicalin OS=Homo sapiens OX=9606 GN=NCLN PE=1 SV=2	NCLN	20	1.11267	1.08587	0.477533	0.4722	-0.109867	-0.147967	0.0026966	0.108866	0.211271	0.159546	0.723016	0.944085
Ubiquitin-like modifier-activating enzyme ATG7 OS=Homo sapiens OX=9606 GN=ATG7 PE=1 SV=1	ATG7	5	0.3716	0.662767	0.4772	0.3367	-0.992533	-0.23925	0.511955	0.0288833	0.317661	0.104694	0.0487017	0.756499
DNA-directed RNA polymerase I subunit RPA43 OS=Homo sapiens OX=9606 GN=POLR1F PE=1 SV=1	POLR1F	4	0.639	0.384733	0.4771	0.751567	-0.0438667	-0.0908333	0.0287423	0.0734839	0.0806531	0.0346365	0.814223	0.659726
Serine/threonine-protein kinase mTOR OS=Homo sapiens OX=9606 GN=MTOR PE=1 SV=1	MTOR	30	-0.140233	0.172467	0.4762	0.170833	-0.485267	-0.161467	0.43303	0.534445	0.270889	0.528537	0.127126	0.284735
Protein phosphatase methylesterase 1 OS=Homo sapiens OX=9606 GN=PPME1 PE=1 SV=3	PPME1	10	1.1282	0.7854	0.476033	0.524467	-0.529533	-0.475333	0.0401308	0.16105	0.258587	0.336739	0.164265	0.560713
Pre-mRNA-splicing factor ATP-dependent RNA helicase DHX16 OS=Homo sapiens OX=9606 GN=DHX16 PE=1 SV=2	DHX16	15	0.704767	0.432233	0.475967	0.266933	-0.494	-0.424033	0.102391	0.0700371	0.121753	0.390209	0.0719515	0.517388
Periodic tryptophan protein 2 homolog OS=Homo sapiens OX=9606 GN=PWP2 PE=2 SV=2	PWP2	12	0.8404	0.629267	0.475667	0.601367	-0.4339	-0.632867	0.124391	0.13051	0.187426	0.830058	0.0137737	0.406793
Cytochrome c oxidase subunit 2 OS=Homo sapiens OX=9606 GN=MT-CO2 PE=1 SV=1	MT-CO2	4	0.788533	0.6764	0.4756	0.339167	-0.397667	-0.00338333	0.0147269	0.0869343	0.0228168	0.138845	0.212386	0.907419
Zinc finger and SCAN domain-containing protein 25 OS=Homo sapiens OX=9606 GN=ZSCAN25 PE=1 SV=3	ZSCAN25	3	0.607867	0.3328	0.475533	0.321433	0.164367	0.3482	0.00962296	0.692901	0.574211	0.573795	0.850041	0.674787
28S ribosomal protein S29, mitochondrial OS=Homo sapiens OX=9606 GN=DAP3 PE=1 SV=1	DAP3	4	1.45443	1.25343	0.475333	0.567867	-0.659833	-1.18927	0.0376925	0.0178024	0.235125	0.29999	0.0827282	0.275896
Roquin-1 OS=Homo sapiens OX=9606 GN=RC3H1 PE=1 SV=1	RC3H1	9	0.109833	0.233267	0.475267	-0.177867	0.335233	0.290933	0.629525	0.361177	0.333994	0.52981	0.427983	0.739348
cAMP-dependent protein kinase catalytic subunit beta OS=Homo sapiens OX=9606 GN=PRKACB PE=1 SV=1	PRKACB	12	0.747933	0.771833	0.475167	0.548967	-0.14	0.120433	0.00968583	0.217619	0.221088	0.126142	0.693129	0.767065
Peroxisomal membrane protein 11B OS=Homo sapiens OX=9606 GN=PEX11B PE=1 SV=1	PEX11B	7	1.23043	0.810733	0.475033	0.7994	-0.5363	0.13945	0.034226	0.0854884	0.133119	0.365122	0.0362966	0.758709
Integrator complex subunit 3 OS=Homo sapiens OX=9606 GN=INTS3 PE=1 SV=1	INTS3	9	1.2505	1.62817	0.475033	1.30947	0.4789	0.00138333	0.0513054	0.00375213	0.376753	0.00824206	0.254957	0.863229
NEDD4-like E3 ubiquitin-protein ligase WWP2 OS=Homo sapiens OX=9606 GN=WWP2 PE=1 SV=2	WWP2	10	0.3841	0.4277	0.474933	0.111967	0.102667	-0.3341	0.140996	0.101795	0.0842189	0.623536	0.518786	0.686479
60S ribosomal protein L26 OS=Homo sapiens OX=9606 GN=RPL26 PE=1 SV=1	RPL26	10	0.9943	1.05723	0.4749	0.487433	0.243333	0.328117	0.0201554	0.0127988	0.0385267	0.120483	0.509194	0.666084
Calcium uptake protein 1, mitochondrial OS=Homo sapiens OX=9606 GN=MICU1 PE=1 SV=1	MICU1	4	1.20237	1.06347	0.474833	0.311267	-0.5182	0.272317	0.00147142	0.133187	0.0899094	0.589477	0.188211	0.577695
Dynamin-1-like protein OS=Homo sapiens OX=9606 GN=DNM1L PE=1 SV=2	DNM1L	21	1.14177	1.14907	0.4748	0.6655	-0.417867	-0.508017	0.0123783	0.11321	0.274459	0.104071	0.0379301	0.617062
Rapamycin-insensitive companion of mTOR OS=Homo sapiens OX=9606 GN=RICTOR PE=1 SV=1	RICTOR	15	0.854733	0.649933	0.4747	0.4172	-0.8439	-0.74045	0.00379897	0.211773	0.389272	0.587324	0.121249	0.326984
Condensin-2 complex subunit H2 OS=Homo sapiens OX=9606 GN=NCAPH2 PE=1 SV=1	NCAPH2	7	0.4222	0.831933	0.474367	-0.0887667	-0.158467	-0.0498	0.192024	0.00144825	0.223336	0.639687	0.602943	0.944227
Replication protein A 70 kDa DNA-binding subunit OS=Homo sapiens OX=9606 GN=RPA1 PE=1 SV=2	RPA1	14	0.3961	0.664267	0.474167	1.1159	-0.387	-0.183767	0.206315	0.441331	0.194818	0.234438	0.0380007	0.768011
Poly(A) polymerase gamma OS=Homo sapiens OX=9606 GN=PAPOLG PE=1 SV=2	PAPOLG	17	0.709733	0.917067	0.473667	0.685033	-0.5085	-0.1814	0.122731	0.100552	0.138347	0.00102212	0.0371097	0.714968
Squalene monooxygenase OS=Homo sapiens OX=9606 GN=SQLE PE=1 SV=3	SQLE	6	0.777133	0.691933	0.473433	0.914667	-0.8529	-0.56225	0.145621	0.302033	0.175917	0.283334	0.0778568	0.702411
Serine/threonine-protein phosphatase 2A 65 kDa regulatory subunit A beta isoform OS=Homo sapiens OX=9606 GN=PPP2R1B PE=1 SV=3	PPP2R1B	13	0.995433	1.26097	0.473333	0.137267	-0.2825	-0.59975	0.0405292	0.105214	0.316411	0.599062	0.207841	0.466325
Zinc finger protein with KRAB and SCAN domains 1 OS=Homo sapiens OX=9606 GN=ZKSCAN1 PE=1 SV=3	ZKSCAN1	4	0.780667	0.875333	0.473133	0.542933	-0.1227	0.283767	0.058222	0.00031827	0.242715	0.104759	0.65062	0.767072
Retinoic acid receptor RXR-alpha OS=Homo sapiens OX=9606 GN=RXRA PE=1 SV=1	RXRA	4	0.9776	0.330733	0.472967	-0.410033	-1.08197	-0.465283	0.0754558	0.514584	0.355662	0.477381	0.108618	0.987714
E3 ubiquitin-protein ligase UBR4 OS=Homo sapiens OX=9606 GN=UBR4 PE=1 SV=1	UBR4	103	0.6401	0.640833	0.4729	0.192367	-0.359367	-0.291	0.00795964	0.0225576	0.135947	0.0331109	0.0570143	0.535229
Zinc finger protein 592 OS=Homo sapiens OX=9606 GN=ZNF592 PE=1 SV=2	ZNF592	8	0.750067	0.8222	0.4723	0.798433	-0.5627	-0.695167	0.00283015	0.103205	0.264401	0.145025	0.045315	0.231087
Nuclear receptor-binding protein OS=Homo sapiens OX=9606 GN=NRBP1 PE=1 SV=1	NRBP1	6	0.660233	0.5158	0.472267	0.418467	-0.0822667	-0.449533	0.0547009	0.101196	0.0488424	0.135399	0.588469	0.35715
26S proteasome regulatory subunit 8 OS=Homo sapiens OX=9606 GN=PSMC5 PE=1 SV=1	PSMC5	23	1.64913	1.55563	0.471667	0.469433	-0.512467	-0.940833	0.0132136	0.107771	0.414672	0.362575	0.134682	0.471852
Oxysterol-binding protein-related protein 8 (Fragment) OS=Homo sapiens OX=9606 GN=OSBPL8 PE=1 SV=8	OSBPL8	2	1.35723	0.8455	0.471533	0.7726	-0.0251333	0.487183	0.0597622	0.30149	0.645177	0.170125	0.958619	0.496207
Small nuclear ribonucleoprotein-associated proteins B and B' OS=Homo sapiens OX=9606 GN=SNRPB PE=1 SV=2	SNRPB	2	0.983833	0.8071	0.470733	0.583867	-0.158867	-0.0043	0.0306811	0.0901531	0.146699	0.22776	0.14219	0.90443
DNA (cytosine-5)-methyltransferase 1 OS=Homo sapiens OX=9606 GN=DNMT1 PE=1 SV=2	DNMT1	38	1.0682	0.610467	0.470733	0.687567	-0.4801	-0.237633	0.0112528	0.105333	0.320021	0.021124	0.0116618	0.754919
Poly [ADP-ribose] polymerase OS=Homo sapiens OX=9606 GN=PARP10 PE=1 SV=1	PARP10	6	0.461433	0.405	0.470333	0.0089	0.486133	-0.03775	0.247202	0.0141192	0.0649916	0.957429	0.213893	0.841515
Ras-related protein Rab-3D OS=Homo sapiens OX=9606 GN=RAB3D PE=1 SV=1	RAB3D	3	2.04793	1.15603	0.470133	1.4583	-0.970067	0.541767	0.0537693	0.367992	0.440353	0.0379348	0.0465574	0.694183
Syndetin OS=Homo sapiens OX=9606 GN=VPS50 PE=1 SV=3	VPS50	11	1.04413	0.788333	0.4701	0.333033	-0.0766333	0.15545	0.0392858	0.0695348	0.110496	0.239958	0.465545	0.712476
Supervillin OS=Homo sapiens OX=9606 GN=SVIL PE=1 SV=1	SVIL	24	-1.07147	-0.252033	0.4699	0.0872333	0.415333	0.401717	0.0313478	0.542867	0.598873	0.642124	0.467903	0.658387
RecQ-mediated genome instability protein 2 OS=Homo sapiens OX=9606 GN=RMI2 PE=1 SV=2	RMI2	2	0.544833	0.0263333	0.4697	0.622567	-1.40367	-0.3448	0.358545	0.62425	0.534924	0.751875	0.0817142	0.886711
Proliferating cell nuclear antigen OS=Homo sapiens OX=9606 GN=PCNA PE=1 SV=1	PCNA	10	1.1148	1.08967	0.469267	0.553667	0.0266667	0.0484667	0.0219303	0.0596975	0.0233824	0.146525	0.845749	0.8904
Chloride intracellular channel protein 4 OS=Homo sapiens OX=9606 GN=CLIC4 PE=1 SV=4	CLIC4	3	0.442667	-1.19503	0.469067	0.763367	-0.298633	-2.07133	0.982452	0.276928	0.434221	0.752405	0.625125	0.300018
Enhancer of polycomb homolog 2 OS=Homo sapiens OX=9606 GN=EPC2 PE=1 SV=2	EPC2	7	0.399167	0.267567	0.469067	-0.423833	-0.271133	-0.436517	0.206264	0.324029	0.344639	0.189507	0.343118	0.176782
N-terminal kinase-like protein OS=Homo sapiens OX=9606 GN=SCYL1 PE=1 SV=1	SCYL1	10	0.689533	0.755633	0.469033	0.341367	-0.286	-0.46085	0.0240873	0.139215	0.0620185	0.0155965	0.421167	0.452272
Conserved oligomeric Golgi complex subunit 8 OS=Homo sapiens OX=9606 GN=COG8 PE=1 SV=2	COG8	2	1.3047	0.996867	0.4688	0.1542	-0.231133	1.38125	0.414963	0.307543	0.518922	0.878674	0.704554	0.528966
RNA-binding protein MEX3A OS=Homo sapiens OX=9606 GN=MEX3A PE=1 SV=1	MEX3A	4	-1.04063	-0.0491667	0.4687	-0.321533	0.173533	1.17708	0.38234	0.787439	0.506519	0.262892	0.875058	0.152088
Jupiter microtubule associated homolog 2 OS=Homo sapiens OX=9606 GN=JPT2 PE=1 SV=1	JPT2	7	0.330133	0.163733	0.468567	0.294333	-0.0945333	-0.733217	0.325232	0.236148	0.260147	0.484662	0.694683	0.0872539
Serine/threonine-protein kinase Chk1 OS=Homo sapiens OX=9606 GN=CHEK1 PE=1 SV=2	CHEK1	15	0.860533	0.851367	0.468333	0.211367	-0.195833	-0.05835	0.0259549	0.178074	0.0645021	0.313268	0.182935	0.876729
Zinc finger MYM-type protein 1 OS=Homo sapiens OX=9606 GN=ZMYM1 PE=1 SV=1	ZMYM1	3	1.8404	0.6471	0.468033	0.152967	-1.03843	-0.915233	0.00567767	0.198466	0.37145	0.755124	0.0390901	0.313272
Argininosuccinate synthase OS=Homo sapiens OX=9606 GN=ASS1 PE=1 SV=2	ASS1	5	0.244633	0.868133	0.467467	-0.168067	-0.475033	-0.414983	0.491015	0.0447396	0.183731	0.198567	0.0236957	0.37019
Scaffold attachment factor B1 OS=Homo sapiens OX=9606 GN=SAFB PE=1 SV=4	SAFB	28	0.721867	0.622633	0.467467	0.389067	-0.0861667	0.0714167	0.058302	0.00466288	0.10429	0.204751	0.681299	0.887364
Proteasome subunit alpha type-5 OS=Homo sapiens OX=9606 GN=PSMA5 PE=1 SV=3	PSMA5	5	0.185167	0.655033	0.4673	0.3799	0.531033	0.584817	0.496576	0.0819055	0.137809	0.0734575	0.111496	0.390589
Eukaryotic translation initiation factor 3 subunit D OS=Homo sapiens OX=9606 GN=EIF3D PE=1 SV=1	EIF3D	12	0.9908	0.758733	0.4671	0.4829	-0.466333	-1.23958	0.0117062	0.195043	0.280575	0.11005	0.0576347	0.158835
Complex I intermediate-associated protein 30, mitochondrial OS=Homo sapiens OX=9606 GN=NDUFAF1 PE=1 SV=2	NDUFAF1	5	1.04457	0.739133	0.466967	0.458533	-0.1475	-0.555217	0.0274386	0.00532493	0.0560577	0.0100309	0.612484	0.47207
Probable arginine--tRNA ligase, mitochondrial OS=Homo sapiens OX=9606 GN=RARS2 PE=1 SV=1	RARS2	15	0.8883	0.791267	0.4663	0.246367	-0.670467	-0.312767	0.0495531	0.10117	0.261262	0.625188	0.00114176	0.509482
Elongation factor 1-alpha 2 OS=Homo sapiens OX=9606 GN=EEF1A2 PE=1 SV=1	EEF1A2	9	0.773067	0.5706	0.465767	0.7204	-0.464267	-0.666583	0.014051	0.16037	0.295569	0.137486	0.180856	0.329839
Small nuclear ribonucleoprotein Sm D2 OS=Homo sapiens OX=9606 GN=SNRPD2 PE=1 SV=1	SNRPD2	5	1.07437	0.705967	0.465733	0.348567	-0.120467	-0.158733	0.0103743	0.0465321	0.25312	0.448663	0.562659	0.943324
RNA polymerase II-associated factor 1 homolog OS=Homo sapiens OX=9606 GN=PAF1 PE=1 SV=2	PAF1	22	1.25667	0.6408	0.4655	0.753	-0.195233	-0.0509333	0.041477	0.244459	0.313813	0.0450211	0.329197	0.924139
Protein bicaudal D homolog 1 OS=Homo sapiens OX=9606 GN=BICD1 PE=1 SV=3	BICD1	18	0.607167	0.631067	0.464867	0.3139	-0.395233	-0.938417	0.13122	0.415627	0.417509	0.889404	0.437632	0.0900835
Mitochondrial carrier homolog 2 OS=Homo sapiens OX=9606 GN=MTCH2 PE=1 SV=1	MTCH2	8	0.6246	0.880933	0.4646	0.0615667	-0.495233	-0.279567	0.0362153	0.00666959	0.185439	0.62979	0.067845	0.742543
COP9 signalosome complex subunit 6 OS=Homo sapiens OX=9606 GN=COPS6 PE=1 SV=1	COPS6	5	0.918733	0.545233	0.464567	0.680433	-0.391867	-0.692783	0.247992	0.331929	0.293393	0.188536	0.0828379	0.133205
Bifunctional glutamate/proline--tRNA ligase OS=Homo sapiens OX=9606 GN=EPRS1 PE=1 SV=5	EPRS1	65	1.10367	1.04007	0.464233	0.289467	-0.118633	-0.1123	0.000200526	0.0986284	0.198975	0.311227	0.508655	0.884538
Forkhead box protein K1 OS=Homo sapiens OX=9606 GN=FOXK1 PE=1 SV=1	FOXK1	16	1.19753	0.6153	0.464167	0.5794	-0.579967	0.107783	0.0479925	0.299365	0.199389	0.219075	0.103564	0.781837
E3 ubiquitin-protein ligase ARIH1 OS=Homo sapiens OX=9606 GN=ARIH1 PE=1 SV=2	ARIH1	3	0.500033	0.3239	0.463767	0.1665	-0.0655667	-0.412533	0.148336	0.248091	0.0509311	0.838044	0.665673	0.202834
TRAF family member-associated NF-kappa-B activator OS=Homo sapiens OX=9606 GN=TANK PE=1 SV=2	TANK	2	0.681033	0.1552	0.4637	0.4176	0.0775333	-0.974383	0.189374	0.572029	0.522925	0.798517	0.941382	0.0507258
Cullin-associated NEDD8-dissociated protein 1 OS=Homo sapiens OX=9606 GN=CAND1 PE=1 SV=2	CAND1	32	1.23067	1.1792	0.463567	0.489367	-0.503933	-0.532133	0.00996426	0.119213	0.283483	0.0798968	0.00337006	0.612825
Zinc finger FYVE domain-containing protein 1 OS=Homo sapiens OX=9606 GN=ZFYVE1 PE=1 SV=1	ZFYVE1	4	1.18313	1.1533	0.462967	-0.5324	-1.24397	0.229383	0.111524	0.161742	0.237732	0.00788853	0.213941	0.905541
Condensin complex subunit 2 OS=Homo sapiens OX=9606 GN=NCAPH PE=1 SV=1	NCAPH	22	0.859267	0.777133	0.462933	0.4188	-0.616833	-0.439967	0.0163743	0.0836731	0.270944	0.145068	0.0268699	0.561554
Tubulin alpha chain OS=Homo sapiens OX=9606 GN=TUBA1C PE=1 SV=1	TUBA1C	23	1.02983	0.910533	0.4627	0.414733	-0.418033	-0.26635	0.00475709	0.091636	0.264849	0.264991	0.0192312	0.793053
Epiplakin OS=Homo sapiens OX=9606 GN=EPPK1 PE=1 SV=3	EPPK1	10	0.00703333	-1.2922	0.4625	1.97777	-0.2922	-0.7123	0.93254	0.489054	0.668689	0.323059	0.550168	0.426277
Protein ENL OS=Homo sapiens OX=9606 GN=MLLT1 PE=1 SV=2	MLLT1	4	0.634067	0.431533	0.462067	0.1089	-0.4771	-0.180183	0.0178405	0.277714	0.237515	0.703555	0.255771	0.541331
Mediator complex subunit 22 (Fragment) OS=Homo sapiens OX=9606 GN=MED22 PE=1 SV=1	MED22	3	0.580767	0.366	0.461667	0.7388	-0.0449	0.304967	0.386162	0.207662	0.14495	0.0947664	0.767322	0.727618
Protein Niban 1 OS=Homo sapiens OX=9606 GN=NIBAN1 PE=1 SV=1	NIBAN1	3	0.675167	0.0221	0.4616	-0.471167	-0.643633	-0.4097	0.0936005	0.69221	0.317989	0.293953	0.558577	0.455073
COP9 signalosome complex subunit 4 OS=Homo sapiens OX=9606 GN=COPS4 PE=1 SV=1	COPS4	11	0.835233	0.474867	0.4612	0.8993	-0.129967	0.10415	0.255353	0.20628	0.235924	0.00237495	0.357241	0.973076
RNA transcription, translation and transport factor protein OS=Homo sapiens OX=9606 GN=RTRAF PE=1 SV=1	RTRAF	12	1.2143	0.757167	0.4611	1.00227	-0.920833	-1.00605	0.0404471	0.409671	0.510486	0.220717	0.173537	0.831026
12S rRNA N4-methylcytidine (m4C) methyltransferase OS=Homo sapiens OX=9606 GN=METTL15 PE=1 SV=1	METTL15	4	1.54033	1.3512	0.4605	-0.155667	-0.181267	0.320367	0.0165367	0.214668	0.340346	0.986806	0.613184	0.577706
Structural maintenance of chromosomes protein 4 OS=Homo sapiens OX=9606 GN=SMC4 PE=1 SV=2	SMC4	65	0.547833	0.656133	0.459667	0.138267	-0.1431	0.106	0.03458	0.00839412	0.134396	0.146192	0.449186	0.837391
4'-phosphopantetheine phosphatase OS=Homo sapiens OX=9606 GN=PANK4 PE=1 SV=3	PANK4	9	0.457667	1.13423	0.4596	0.1169	0.3711	0.1531	0.199882	0.0867134	0.0150055	0.427024	0.267545	0.663862
Nuclear pore complex protein Nup85 OS=Homo sapiens OX=9606 GN=NUP85 PE=1 SV=1	NUP85	12	1.00943	1.0574	0.459567	0.157	-0.190433	-0.0639833	0.0321216	0.0497494	0.0881629	0.190883	0.139405	0.844499
TBC1 domain family member 15 OS=Homo sapiens OX=9606 GN=TBC1D15 PE=1 SV=2	TBC1D15	12	0.795267	1.01323	0.4595	0.476367	-0.1594	0.439583	0.165392	0.00805454	0.257718	0.101483	0.593746	0.358599
Enhancer of mRNA-decapping protein 4 OS=Homo sapiens OX=9606 GN=EDC4 PE=1 SV=1	EDC4	31	0.612133	0.716367	0.459267	0.460367	-0.0753	-0.0515167	0.0514127	0.0592838	0.180975	0.14923	0.123354	0.954009
WD repeat domain-containing protein 83 OS=Homo sapiens OX=9606 GN=WDR83 PE=1 SV=1	WDR83	3	0.8001	0.388333	0.4589	0.109767	-0.118533	-0.8669	0.00612861	0.365851	0.0561542	0.658379	0.439131	0.252418
Polymerase delta-interacting protein 2 OS=Homo sapiens OX=9606 GN=POLDIP2 PE=1 SV=1	POLDIP2	6	1.30637	1.0999	0.458867	0.582067	-0.557433	-0.713583	0.00209815	0.0946142	0.258485	0.071331	0.118892	0.354476
RNA helicase OS=Homo sapiens OX=9606 GN=MOV10 PE=1 SV=1	MOV10	16	0.5631	0.583267	0.458833	0.305633	-0.161667	-0.133983	0.00438315	0.00151865	0.150862	0.148887	0.203312	0.714491
Surfeit locus protein 2 OS=Homo sapiens OX=9606 GN=SURF2 PE=1 SV=3	SURF2	4	1.10667	1.07407	0.4588	0.700733	-0.0681	0.219167	0.00457213	0.0172662	0.0534209	0.0778207	0.744509	0.725889
Protein LZIC OS=Homo sapiens OX=9606 GN=LZIC PE=1 SV=1	LZIC	3	1.47447	0.227	0.4581	0.6843	-0.955867	-1.03882	0.0183592	0.545954	0.54857	0.572182	0.0888344	0.331569
General transcription factor 3C polypeptide 6 OS=Homo sapiens OX=9606 GN=GTF3C6 PE=1 SV=1	GTF3C6	2	1.00777	1.22013	0.457967	1.04997	0.6174	0.547683	0.217468	0.016475	0.25757	0.184903	0.170144	0.542221
tRNA wybutosine-synthesizing protein 4 OS=Homo sapiens OX=9606 GN=LCMT2 PE=1 SV=3	LCMT2	5	0.8966	0.911567	0.457767	0.417633	0.123967	-0.0969667	0.00844139	0.00647097	0.145175	0.134046	0.131844	0.909566
Consortin OS=Homo sapiens OX=9606 GN=CNST PE=1 SV=3	CNST	2	0.171467	0.945467	0.4577	0.669133	-1.8858	-0.0258833	0.218069	0.170147	0.240024	0.356397	0.197727	0.977668
Transmembrane and coiled-coil domain-containing protein 6 OS=Homo sapiens OX=9606 GN=TMCO6 PE=1 SV=2	TMCO6	3	0.900767	0.8354	0.457667	0.2835	-0.186233	-0.02385	0.0039136	0.0251998	0.101992	0.0656303	0.667647	0.872663
ATP-dependent RNA helicase DDX18 OS=Homo sapiens OX=9606 GN=DDX18 PE=1 SV=2	DDX18	27	1.03243	0.853367	0.457567	0.0255333	-0.6859	-0.644733	0.00736726	0.256781	0.0392186	0.944303	0.00340372	0.476878
Cytohesin-1 (Fragment) OS=Homo sapiens OX=9606 GN=CYTH1 PE=1 SV=1	CYTH1	4	0.808733	0.187067	0.457333	0.800133	-0.620767	-0.652133	0.0255498	0.624169	0.360464	0.0320332	0.154482	0.434774
Phosphatidylinositol 4-phosphate 3-kinase C2 domain-containing subunit alpha OS=Homo sapiens OX=9606 GN=PIK3C2A PE=1 SV=2	PIK3C2A	12	0.461333	0.811433	0.4573	-0.0866	-0.8914	-0.676917	0.126231	0.141455	0.0907375	0.690436	0.183721	0.255606
B-cell CLL/lymphoma 7 protein family member C OS=Homo sapiens OX=9606 GN=BCL7C PE=1 SV=3	BCL7C	3	1.12907	0.959767	0.457233	0.126567	-0.3257	0.5085	0.00124687	0.0357634	0.0136423	0.626907	0.393605	0.259774
A-kinase anchor protein 9 OS=Homo sapiens OX=9606 GN=AKAP9 PE=1 SV=1	AKAP9	69	0.5764	0.201767	0.457133	0.2074	0.0182333	-0.100867	0.183351	0.798993	0.244398	0.482381	0.982285	0.882551
Phosphoglucomutase-1 OS=Homo sapiens OX=9606 GN=PGM1 PE=1 SV=1	PGM1	3	0.3192	0.227133	0.457033	0.480567	-0.522533	-0.5084	0.406686	0.29664	0.109178	0.160947	0.46089	0.427881
Eukaryotic translation initiation factor 2 subunit 3 OS=Homo sapiens OX=9606 GN=EIF2S3 PE=1 SV=3	EIF2S3	12	0.6006	0.8388	0.456533	0.0571333	0.0028	-0.18025	0.0355108	0.0208294	0.0141424	0.781123	0.995408	0.586171
ATP-binding cassette sub-family D member 1 OS=Homo sapiens OX=9606 GN=ABCD1 PE=1 SV=2	ABCD1	7	0.4559	0.811767	0.4562	0.144567	0.121633	0.62375	0.230232	0.168996	0.0489637	0.576512	0.723566	0.333537
Reticulocalbin-1 OS=Homo sapiens OX=9606 GN=RCN1 PE=1 SV=1	RCN1	2	1.603	1.0031	0.4558	0.693333	0.939833	0.686383	0.0417387	0.195145	0.659592	0.316269	0.378275	0.427329
Wolframin OS=Homo sapiens OX=9606 GN=WFS1 PE=1 SV=1	WFS1	3	0.3362	0.380067	0.4558	0.996933	-1.5615	1.25507	0.345369	0.0839407	0.47767	0.109993	0.00546565	0.190258
Vacuolar protein sorting-associated protein 53 homolog OS=Homo sapiens OX=9606 GN=VPS53 PE=1 SV=2	VPS53	9	1.45063	2.0042	0.455767	0.6451	0.157067	-0.202267	0.0130599	0.101438	0.257147	0.00996622	0.56162	0.810109
tRNA wybutosine-synthesizing protein 3 homolog OS=Homo sapiens OX=9606 GN=TYW3 PE=1 SV=2	TYW3	5	0.8116	0.847733	0.455667	0.224867	-0.532867	-1.2195	0.00582763	0.0542824	0.0683735	0.406007	0.0719103	0.370275
Anaphase-promoting complex subunit 7 OS=Homo sapiens OX=9606 GN=ANAPC7 PE=1 SV=4	ANAPC7	16	1.3601	0.743067	0.455567	1.0804	-1.01813	-1.07915	0.0041109	0.370429	0.38822	0.101069	0.118734	0.334082
Zinc finger protein 48 OS=Homo sapiens OX=9606 GN=ZNF48 PE=1 SV=2	ZNF48	7	1.15837	0.260533	0.455333	0.0439333	-0.531833	0.156383	0.00896718	0.49196	0.0805595	0.977334	0.377365	0.803487
[Pyruvate dehydrogenase (acetyl-transferring)] kinase isozyme 1, mitochondrial OS=Homo sapiens OX=9606 GN=PDK1 PE=1 SV=1	PDK1	6	1.1452	0.898633	0.4551	0.947333	-0.753167	-0.247483	0.041018	0.0590062	0.234041	0.160521	0.0232969	0.805792
Dynactin subunit 1 OS=Homo sapiens OX=9606 GN=DCTN1 PE=1 SV=3	DCTN1	45	0.968133	0.814867	0.454933	0.304167	-0.410267	-0.398683	0.00569735	0.133601	0.300691	0.47428	0.0107514	0.436672
Eukaryotic translation initiation factor 3 subunit A OS=Homo sapiens OX=9606 GN=EIF3A PE=1 SV=1	EIF3A	61	0.9692	1.1381	0.454867	0.136933	-0.2728	-0.085	0.0196184	0.0370143	0.0777502	0.381657	0.0486321	0.886022
RNA polymerase-associated protein CTR9 homolog OS=Homo sapiens OX=9606 GN=CTR9 PE=1 SV=1	CTR9	30	0.860667	1.0862	0.454867	0.592133	-0.307167	-0.571767	0.0326363	0.0726303	0.289402	0.0206016	0.0395408	0.493195
Calcium/calmodulin-dependent protein kinase type IV OS=Homo sapiens OX=9606 GN=CAMK4 PE=1 SV=1	CAMK4	19	0.821133	0.763233	0.454833	0.615367	-0.234667	-0.0579833	0.0129941	0.0757681	0.243297	0.00492663	0.0901503	0.899159
Peroxisomal 2,4-dienoyl-CoA reductase OS=Homo sapiens OX=9606 GN=DECR2 PE=1 SV=1	DECR2	4	0.837633	1.01363	0.454533	0.261467	-1.04283	-0.419917	0.0250857	0.110465	0.282261	0.251955	0.0717898	0.530276
Interleukin enhancer-binding factor 3 OS=Homo sapiens OX=9606 GN=ILF3 PE=1 SV=3	ILF3	22	0.427533	0.512467	0.4544	0.241833	-0.0146333	0.0902333	0.0415369	0.0148408	0.0399238	0.293158	0.986693	0.81372
Ankyrin repeat and SOCS box protein 6 OS=Homo sapiens OX=9606 GN=ASB6 PE=1 SV=1	ASB6	7	1.0539	0.689067	0.454367	1.05717	-1.22783	-1.57608	0.0137676	0.399634	0.499729	0.216826	0.0891344	0.352654
LIM and calponin homology domains-containing protein 1 (Fragment) OS=Homo sapiens OX=9606 GN=LIMCH1 PE=1 SV=1	LIMCH1	2	-0.8239	0.418733	0.4538	-0.420167	1.31737	1.44652	0.347651	0.407769	0.556337	0.437141	0.312175	0.379029
Cleavage and polyadenylation specificity factor subunit 6 OS=Homo sapiens OX=9606 GN=CPSF6 PE=1 SV=1	CPSF6	10	1.0145	0.715833	0.453267	0.6922	-0.165667	-0.312383	0.0112849	0.150426	0.149113	0.084984	0.398769	0.690598
Golgi-associated PDZ and coiled-coil motif-containing protein OS=Homo sapiens OX=9606 GN=GOPC PE=1 SV=1	GOPC	19	0.712967	0.2881	0.453067	0.724167	-0.838067	-0.850783	0.201296	0.491831	0.430406	0.356449	0.14454	0.226651
NEDD8 (Fragment) OS=Homo sapiens OX=9606 GN=NEDD8-MDP1 PE=3 SV=1	NEDD8-MDP1	3	0.699433	0.836667	0.452933	0.4517	-0.491767	-0.0979167	0.0131943	0.0823748	0.0246046	0.156855	0.206902	0.948411
Hydroxysteroid dehydrogenase-like protein 2 OS=Homo sapiens OX=9606 GN=HSDL2 PE=1 SV=1	HSDL2	8	0.7763	0.960867	0.452733	0.724633	-0.1261	0.166383	0.0388032	0.0664109	0.0421266	0.118018	0.598407	0.977829
Ubiquitin carboxyl-terminal hydrolase 4 OS=Homo sapiens OX=9606 GN=USP4 PE=1 SV=3	USP4	15	0.362933	0.4156	0.452567	0.205233	-0.3987	-0.257833	0.205401	0.112529	0.108249	0.383056	0.089912	0.435829
CCR4-NOT transcription complex subunit 10 OS=Homo sapiens OX=9606 GN=CNOT10 PE=1 SV=1	CNOT10	6	0.959	0.6986	0.452067	0.158533	-0.0265667	0.709117	0.00528687	0.0303172	0.103926	0.556591	0.858864	0.101013
Tonsoku-like protein OS=Homo sapiens OX=9606 GN=TONSL PE=1 SV=2	TONSL	9	0.8825	0.513333	0.451567	0.1929	-0.233767	-0.1474	0.0460757	0.00820775	0.292229	0.343087	0.403474	0.734287
39S ribosomal protein L14, mitochondrial OS=Homo sapiens OX=9606 GN=MRPL14 PE=1 SV=1	MRPL14	4	0.704167	0.979233	0.451133	0.388667	-0.1625	0.0158	0.0515718	0.0577676	0.0111061	0.107201	0.101176	0.903687
Histone deacetylase complex subunit SAP18 (Fragment) OS=Homo sapiens OX=9606 GN=SAP18 PE=1 SV=2	SAP18	6	1.00333	0.5197	0.450767	0.8208	-0.1363	0.28385	0.0652048	0.229436	0.136433	0.0087093	0.552249	0.809188
Protein argonaute-3 OS=Homo sapiens OX=9606 GN=AGO3 PE=1 SV=2	AGO3	7	2.1931	1.02363	0.450533	1.49153	-1.53883	-0.138483	0.203737	0.421987	0.511265	0.390074	0.278284	0.765043
Polyadenylate-binding protein OS=Homo sapiens OX=9606 GN=PABPC1 PE=1 SV=1	PABPC1	24	0.9034	0.580533	0.450533	0.2791	-0.260933	-0.576083	0.0814092	0.0496607	0.027903	0.472516	0.366417	0.110393
V-type proton ATPase subunit F OS=Homo sapiens OX=9606 GN=ATP6V1F PE=1 SV=2	ATP6V1F	3	1.78243	1.37693	0.449967	0.2891	0.486867	0.2672	0.00662413	0.152969	0.361124	0.281432	0.791464	0.93994
UPF0690 protein C1orf52 OS=Homo sapiens OX=9606 GN=C1orf52 PE=1 SV=1	C1orf52	4	-0.0781	0.165067	0.449	0.608133	-0.057	-0.710433	0.757453	0.692619	0.30583	0.276505	0.926758	0.40642
S-formylglutathione hydrolase OS=Homo sapiens OX=9606 GN=ESD PE=1 SV=2	ESD	2	0.4251	-0.227833	0.448333	0.176467	-1.46067	0.326067	0.482116	0.567396	0.1455	0.694758	0.2351	0.661423
Nuclear prelamin A recognition factor OS=Homo sapiens OX=9606 GN=NARF PE=1 SV=1	NARF	6	0.462133	0.321067	0.448333	0.271067	-0.0684	-0.183033	0.292712	0.240038	0.172191	0.411259	0.788181	0.601902
Exocyst complex component 3 OS=Homo sapiens OX=9606 GN=EXOC3 PE=1 SV=3	EXOC3	12	0.899633	0.714833	0.4483	0.6312	-0.4015	-0.468767	0.0140145	0.209994	0.228562	0.200613	0.178578	0.352932
Zinc finger and BTB domain-containing protein 1 OS=Homo sapiens OX=9606 GN=ZBTB1 PE=1 SV=3	ZBTB1	6	0.696933	0.6452	0.448	0.209467	-0.358767	-0.2836	0.0810463	0.00846837	0.0815123	0.139799	0.0247892	0.41092
SLAIN motif-containing protein 1 OS=Homo sapiens OX=9606 GN=SLAIN1 PE=1 SV=1	SLAIN1	5	0.778633	0.434933	0.4475	-0.659467	-0.427267	-0.850167	0.00571829	0.0360484	0.0417361	0.0135092	0.26814	0.1172
Dynein assembly factor 5, axonemal OS=Homo sapiens OX=9606 GN=DNAAF5 PE=1 SV=4	DNAAF5	14	0.912267	0.792967	0.4474	0.5367	-0.288867	-0.2024	0.0119031	0.147237	0.269221	0.00820882	0.184608	0.750594
DENN domain-containing protein 4C OS=Homo sapiens OX=9606 GN=DENND4C PE=1 SV=3	DENND4C	11	0.791067	0.5098	0.447233	0.6203	0.0411667	0.41505	0.033577	0.206056	0.302986	0.130964	0.946068	0.430345
Cell division cycle 7-related protein kinase OS=Homo sapiens OX=9606 GN=CDC7 PE=1 SV=1	CDC7	6	1.14253	1.04923	0.446967	0.2828	-0.355033	-0.24595	0.0254553	0.212905	0.095568	0.55291	0.257138	0.687255
RNA-splicing ligase RtcB homolog OS=Homo sapiens OX=9606 GN=RTCB PE=1 SV=1	RTCB	25	0.651333	0.3977	0.446833	0.0544667	-0.367733	0.00625	0.0350656	0.0532413	0.225899	0.961296	0.0817503	0.957865
Isopentenyl-diphosphate Delta-isomerase 1 OS=Homo sapiens OX=9606 GN=IDI1 PE=1 SV=2	IDI1	5	1.48623	0.8583	0.446567	1.6634	-0.354533	-0.241617	0.0193624	0.235822	0.559061	0.0697976	0.609707	0.607541
GTPase IMAP family member 4 OS=Homo sapiens OX=9606 GN=GIMAP4 PE=1 SV=1	GIMAP4	11	0.777333	0.755333	0.446533	0.347433	-0.157767	-0.0257	0.0376943	0.0537068	0.0317099	0.320483	0.564251	0.936712
Bifunctional UDP-N-acetylglucosamine 2-epimerase/N-acetylmannosamine kinase OS=Homo sapiens OX=9606 GN=GNE PE=1 SV=1	GNE	15	1.0266	0.790633	0.4462	0.8566	-0.45	-0.42765	0.0594364	0.108329	0.0528616	0.130108	0.262517	0.507207
Proteasome subunit alpha type-4 OS=Homo sapiens OX=9606 GN=PSMA4 PE=1 SV=1	PSMA4	5	1.0626	0.6986	0.445733	0.89	-0.6306	-0.458	0.00511601	0.239528	0.2388	0.103969	0.010985	0.681052
Prohibitin-2 OS=Homo sapiens OX=9606 GN=PHB2 PE=1 SV=2	PHB2	20	1.0763	0.979133	0.445733	0.279333	-0.224	0.0951833	0.00351786	0.101716	0.0306335	0.238456	0.339879	0.886182
HAUS augmin-like complex subunit 3 OS=Homo sapiens OX=9606 GN=HAUS3 PE=1 SV=1	HAUS3	13	1.02367	0.415267	0.445667	0.3135	0.0930667	-0.348683	0.188882	0.0672685	0.333088	0.455989	0.49812	0.4314
FAST kinase domain-containing protein 2, mitochondrial OS=Homo sapiens OX=9606 GN=FASTKD2 PE=1 SV=1	FASTKD2	12	1.51247	1.0822	0.445533	0.297	-0.4526	-0.46045	0.000354615	0.204389	0.288441	0.648926	0.0440932	0.674229
General vesicular transport factor p115 OS=Homo sapiens OX=9606 GN=USO1 PE=1 SV=2	USO1	28	0.7532	1.07787	0.445233	0.2277	-0.305167	-0.2026	0.0333474	0.00375822	0.253422	0.175106	0.182763	0.661974
Cytoplasmic aconitate hydratase OS=Homo sapiens OX=9606 GN=ACO1 PE=1 SV=3	ACO1	5	0.4644	0.5949	0.443733	0.441633	0.0697333	-0.128417	0.0147845	0.124265	0.22776	0.201965	0.899701	0.837815
Growth factor receptor-bound protein 2 OS=Homo sapiens OX=9606 GN=GRB2 PE=1 SV=1	GRB2	9	0.7876	0.581	0.4437	0.551333	0.0301333	-0.205033	0.0439637	0.0956785	0.00514306	0.1055	0.952638	0.468061
Spindle and centriole-associated protein 1 OS=Homo sapiens OX=9606 GN=SPICE1 PE=1 SV=1	SPICE1	10	1.27303	0.478567	0.443433	0.3777	-0.561667	-0.666	0.0140497	0.493452	0.373756	0.386238	0.149989	0.655649
Serine/threonine-protein kinase LATS1 OS=Homo sapiens OX=9606 GN=LATS1 PE=1 SV=1	LATS1	5	0.210633	0.7208	0.4431	-0.109333	-0.359533	0.1162	0.500869	0.0151341	0.204198	0.558161	0.0417406	0.8212
Nucleobindin-2 OS=Homo sapiens OX=9606 GN=NUCB2 PE=1 SV=3	NUCB2	4	2.43537	-0.0307	0.4431	2.5058	-3.1984	-1.62635	0.018208	0.705553	0.588907	0.474881	0.0525946	0.215059
Protein strawberry notch homolog 1 OS=Homo sapiens OX=9606 GN=SBNO1 PE=1 SV=1	SBNO1	36	1.02003	1.05953	0.443	0.219633	-0.2239	-0.0353167	0.00638116	0.0310986	0.222019	0.229275	0.101493	0.981086
Keratin, type II cytoskeletal 7 OS=Homo sapiens OX=9606 GN=KRT7 PE=1 SV=5	KRT7	10	0.1123	0.0892667	0.442633	1.14807	0.283233	-0.22955	0.741238	0.796455	0.247448	0.0894482	0.254294	0.842243
Kinesin-like protein KIF3B OS=Homo sapiens OX=9606 GN=KIF3B PE=1 SV=1	KIF3B	12	-1.89327	-0.6528	0.4425	1.51117	1.91963	1.39563	0.206116	0.623136	0.268014	0.0835982	0.291348	0.370792
Non-specific serine/threonine protein kinase (Fragment) OS=Homo sapiens OX=9606 GN=RPS6KA4 PE=1 SV=5	RPS6KA4	3	0.5098	0.702	0.442367	-0.776767	-0.151767	-0.81595	0.00364922	0.108343	0.244076	0.289821	0.191025	0.217963
39S ribosomal protein L15, mitochondrial OS=Homo sapiens OX=9606 GN=MRPL15 PE=1 SV=1	MRPL15	7	0.730067	0.406267	0.4423	0.412333	-0.6286	-0.5192	0.15908	0.420136	0.303874	0.207322	0.0825575	0.741233
Poly(A) RNA polymerase, mitochondrial OS=Homo sapiens OX=9606 GN=MTPAP PE=1 SV=1	MTPAP	12	0.975167	0.7593	0.4421	0.2679	-0.698533	-0.569783	0.0351661	0.209122	0.24973	0.507487	0.00220712	0.555879
BICD family-like cargo adapter 2 OS=Homo sapiens OX=9606 GN=BICDL2 PE=1 SV=1	BICDL2	2	0.5414	0.7661	0.442033	0.1822	-0.0296333	0.0556333	0.0425921	0.0443221	0.0202848	0.52965	0.905425	0.816807
Chromosome alignment-maintaining phosphoprotein 1 OS=Homo sapiens OX=9606 GN=CHAMP1 PE=1 SV=2	CHAMP1	21	0.793633	0.5142	0.441667	0.312667	-0.798533	-0.82405	0.0773345	0.174909	0.158625	0.311291	0.00128481	0.29785
Hexokinase-2 OS=Homo sapiens OX=9606 GN=HK2 PE=1 SV=2	HK2	23	1.32923	1.2428	0.441367	0.908133	-0.2449	-0.04395	0.0514861	0.0872109	0.318028	0.0686909	0.231602	0.971099
Plasma membrane calcium-transporting ATPase 1 OS=Homo sapiens OX=9606 GN=ATP2B1 PE=1 SV=4	ATP2B1	20	0.9083	0.632967	0.440833	0.0587	-0.370933	-0.843567	0.103787	0.0552191	0.171715	0.974305	0.252094	0.326021
Glutamate-rich WD repeat-containing protein 1 OS=Homo sapiens OX=9606 GN=GRWD1 PE=1 SV=1	GRWD1	9	1.1631	1.29943	0.4407	0.556167	0.115633	-0.31795	0.0665241	0.230794	0.107136	0.0275583	0.563095	0.680207
Mitochondrial import inner membrane translocase subunit TIM44 OS=Homo sapiens OX=9606 GN=TIMM44 PE=1 SV=2	TIMM44	19	1.23037	0.7704	0.4406	0.8777	-0.438633	-0.681967	0.0897712	0.222493	0.319589	0.0943388	0.0876328	0.547778
V-type proton ATPase subunit H OS=Homo sapiens OX=9606 GN=ATP6V1H PE=1 SV=1	ATP6V1H	12	1.29483	1.0109	0.440567	0.6365	-0.598133	-0.464067	0.0258547	0.190518	0.245282	0.0492047	1.01366e-05	0.486147
Histone-lysine N-methyltransferase SETD2 OS=Homo sapiens OX=9606 GN=SETD2 PE=1 SV=3	SETD2	33	0.487533	0.813333	0.440433	0.481567	0.1827	0.466967	0.074951	0.0247756	0.071937	0.0507004	0.489706	0.40635
Chloride intracellular channel protein 1 OS=Homo sapiens OX=9606 GN=CLIC1 PE=1 SV=4	CLIC1	5	1.07467	0.308833	0.439967	0.659033	-0.927467	-0.822067	0.0214683	0.506668	0.263539	0.413514	0.0764584	0.184578
Ubiquitin carboxyl-terminal hydrolase 10 OS=Homo sapiens OX=9606 GN=USP10 PE=1 SV=2	USP10	22	0.966	0.976267	0.439367	0.417067	-0.3171	-0.227233	0.00657615	0.0514035	0.217513	0.339063	0.103669	0.872123
KRAB domain-containing protein ZNF747 OS=Homo sapiens OX=9606 GN=ZNF747 PE=1 SV=1	ZNF747	3	0.7987	0.525733	0.438967	0.326033	-1.0021	-1.06847	0.0387197	0.139701	0.0168628	0.977337	0.225544	0.103426
Component of oligomeric Golgi complex 4 OS=Homo sapiens OX=9606 GN=COG4 PE=1 SV=1	COG4	9	0.526067	1.23687	0.438267	0.7634	0.631967	0.741283	0.320768	0.00657727	0.228944	0.142241	0.317407	0.472188
Keratin, type II cytoskeletal 6B OS=Homo sapiens OX=9606 GN=KRT6B PE=1 SV=5	KRT6B	53	0.937633	0.138233	0.438133	-0.3935	-0.944433	-1.16103	0.124159	0.672429	0.171602	0.636853	0.0251759	0.381932
Non-structural maintenance of chromosomes element 3 homolog OS=Homo sapiens OX=9606 GN=NSMCE3 PE=1 SV=1	NSMCE3	4	0.623767	1.0018	0.4375	0.151567	-0.0033	0.135017	0.104115	0.00770358	0.235189	0.717384	0.988439	0.855951
Protein CutA OS=Homo sapiens OX=9606 GN=CUTA PE=1 SV=1	CUTA	2	0.761667	0.902233	0.437267	2.71757	-0.2584	-0.191467	0.118418	0.0171575	0.119421	0.210315	0.292	0.738979
Leucine-rich repeat-containing protein 58 OS=Homo sapiens OX=9606 GN=LRRC58 PE=1 SV=2	LRRC58	2	1.09683	1.03863	0.4368	0.778333	0.194933	-0.736733	0.0555571	0.196824	0.485722	0.130738	0.741598	0.380055
Pyruvate dehydrogenase E1 component subunit beta, mitochondrial OS=Homo sapiens OX=9606 GN=PDHB PE=1 SV=3	PDHB	9	1.5242	0.6507	0.436633	0.622767	0.0555	0.0038	0.000291849	0.0508296	0.272851	0.0418968	0.943799	0.919585
E3 ubiquitin-protein ligase listerin OS=Homo sapiens OX=9606 GN=LTN1 PE=1 SV=6	LTN1	12	0.520533	0.991167	0.4363	0.246067	0.0774667	0.02655	0.0192636	0.0269404	0.063876	0.321387	0.715769	0.949848
Probable E3 ubiquitin-protein ligase makorin-2 OS=Homo sapiens OX=9606 GN=MKRN2 PE=1 SV=2	MKRN2	7	0.821633	0.6947	0.436233	1.09873	-0.175033	0.3068	0.048523	0.220085	0.220083	0.0517843	0.753922	0.678608
Transcription factor IIIB 90 kDa subunit OS=Homo sapiens OX=9606 GN=BRF1 PE=1 SV=1	BRF1	2	1.3743	0.652833	0.4353	0.0053	0.4391	-0.874533	0.0552003	0.623783	0.557786	0.750388	0.519025	0.508292
Cartilage-associated protein OS=Homo sapiens OX=9606 GN=CRTAP PE=1 SV=1	CRTAP	5	1.27853	0.747033	0.435233	0.9765	-0.6751	-0.352417	0.0297483	0.200676	0.334451	0.00414611	0.00499848	0.544085
Ribonuclease H2 subunit A OS=Homo sapiens OX=9606 GN=RNASEH2A PE=1 SV=2	RNASEH2A	4	0.7784	0.858733	0.4348	0.418133	-0.405433	-0.760167	0.0556557	0.0534961	0.24962	0.238745	0.101626	0.0569169
DNA-directed RNA polymerase I subunit RPA34 OS=Homo sapiens OX=9606 GN=POLR1G PE=1 SV=1	POLR1G	9	0.5911	1.14283	0.434767	0.2769	0.146067	0.00441667	0.226023	0.00377999	0.0673663	0.292654	0.470768	0.944182
Myc proto-oncogene protein OS=Homo sapiens OX=9606 GN=MYC PE=1 SV=1	MYC	3	0.880233	1.0043	0.433967	0.380433	-0.0592	0.0532	0.0213505	0.00113175	0.093477	0.014796	0.875077	0.900501
RNA-binding protein with serine-rich domain 1 (Fragment) OS=Homo sapiens OX=9606 GN=RNPS1 PE=1 SV=1	RNPS1	7	1.0607	0.589367	0.433567	0.6825	-0.3367	-0.220233	0.0124687	0.157777	0.019616	0.158102	0.143394	0.806516
Conserved oligomeric Golgi complex subunit 5 OS=Homo sapiens OX=9606 GN=COG5 PE=1 SV=3	COG5	10	0.742633	0.9304	0.433433	0.3108	-0.3661	-0.31995	0.0563482	0.0190246	0.263412	0.162448	0.051781	0.560747
Cytoplasmic dynein 1 heavy chain 1 OS=Homo sapiens OX=9606 GN=DYNC1H1 PE=1 SV=5	DYNC1H1	186	1.0907	1.3632	0.4331	0.391567	-0.266767	0.36125	0.0609818	0.0375806	0.1626	0.074616	0.181878	0.695028
Importin subunit alpha-5 OS=Homo sapiens OX=9606 GN=KPNA1 PE=1 SV=3	KPNA1	10	0.681033	0.7345	0.4327	0.196	-0.1563	0.0269333	0.015928	0.0130179	0.0447393	0.164509	0.388631	0.968995
WW domain-containing adapter protein with coiled-coil OS=Homo sapiens OX=9606 GN=WAC PE=1 SV=3	WAC	7	0.1732	0.6514	0.432533	0.561567	0.0755333	0.0587833	0.524886	0.0199318	0.165145	0.0745511	0.607023	0.769784
m7GpppN-mRNA hydrolase OS=Homo sapiens OX=9606 GN=DCP2 PE=1 SV=3	DCP2	5	0.750733	1.05587	0.4324	0.574433	-0.1662	-1.10878	0.00876275	0.265461	0.394368	0.168375	0.36923	0.108123
Nesprin-2 OS=Homo sapiens OX=9606 GN=SYNE2 PE=1 SV=3	SYNE2	70	0.751633	0.8441	0.431967	0.38	-0.507067	-0.1949	0.0361544	0.0967897	0.101391	0.186417	0.0288856	0.727496
Protein S100-A8 OS=Homo sapiens OX=9606 GN=S100A8 PE=1 SV=1	S100A8	4	-1.32343	-1.3392	0.431933	-2.1269	0.0858333	-1.1419	0.313574	0.316673	0.360048	0.323949	0.843222	0.312885
Cold shock domain-containing protein E1 OS=Homo sapiens OX=9606 GN=CSDE1 PE=1 SV=2	CSDE1	35	0.702867	0.5324	0.431867	0.406367	-0.389033	-0.139533	0.0256932	0.0227161	0.0492571	0.231826	0.106234	0.780137
Cell division cycle 27, isoform CRA_c OS=Homo sapiens OX=9606 GN=CDC27 PE=1 SV=1	CDC27	17	0.816367	0.763167	0.4314	0.304133	-0.270533	-0.219717	0.0145415	0.0667046	0.123579	0.196459	0.07143	0.570831
DNA helicase OS=Homo sapiens OX=9606 GN=CHD4 PE=1 SV=1	CHD4	75	0.7099	0.7384	0.4312	0.1102	0.0943	0.349083	0.133093	0.00802299	0.0993267	0.653517	0.663634	0.615772
Ribosomal protein S6 kinase beta-2 OS=Homo sapiens OX=9606 GN=RPS6KB2 PE=1 SV=2	RPS6KB2	4	1.13917	0.744633	0.4308	0.6215	-0.483267	-0.1525	0.0152645	0.198401	0.187749	0.0151292	0.0204226	0.821418
Selenocysteine-specific elongation factor OS=Homo sapiens OX=9606 GN=EEFSEC PE=1 SV=4	EEFSEC	12	0.911633	1.11133	0.430767	0.2931	-0.443067	-0.462467	0.00253403	0.0310617	0.109073	0.178554	0.0381695	0.614612
SWI/SNF-related matrix-associated actin-dependent regulator of chromatin subfamily E member 1 OS=Homo sapiens OX=9606 GN=SMARCE1 PE=1 SV=1	SMARCE1	17	0.885633	0.750433	0.430467	0.123467	-1.11707	0.269533	0.251533	0.171955	0.336241	0.816777	0.127988	0.869212
Eukaryotic translation initiation factor 3 subunit C OS=Homo sapiens OX=9606 GN=EIF3C PE=1 SV=1	EIF3C	34	0.4687	0.713067	0.4304	0.556033	0.1189	0.11025	0.0136487	0.00896181	0.0272047	0.0816887	0.589126	0.837295
Dedicator of cytokinesis protein 9 OS=Homo sapiens OX=9606 GN=DOCK9 PE=1 SV=2	DOCK9	5	0.528	0.614167	0.430333	-0.6591	0.762033	-0.63215	0.875122	0.363766	0.28138	0.473623	0.203247	0.485344
Ribonuclease H1 OS=Homo sapiens OX=9606 GN=RNASEH1 PE=1 SV=2	RNASEH1	5	0.925	0.5998	0.43	0.5664	-0.192167	-0.0879333	0.00142944	0.128019	0.204467	0.00987482	0.491237	0.991316
Serine/threonine-protein kinase PLK1 OS=Homo sapiens OX=9606 GN=PLK1 PE=1 SV=1	PLK1	18	0.943433	0.613867	0.429433	0.326233	-0.601333	-0.605	0.00995096	0.274837	0.256932	0.54443	0.00619391	0.584991
Cytochrome c (Fragment) OS=Homo sapiens OX=9606 GN=CYCS PE=1 SV=1	CYCS	2	0.518533	0.240833	0.428633	-0.0907	-1.46437	-1.56775	0.411516	0.605208	0.612921	0.76606	0.115979	0.0447631
DNA dC->dU-editing enzyme APOBEC-3D OS=Homo sapiens OX=9606 GN=APOBEC3D PE=1 SV=1	APOBEC3D	3	1.0927	1.05513	0.4286	0.5325	-0.380433	0.52495	0.0637427	0.153541	0.123062	0.644465	0.47711	0.758385
Cleavage and polyadenylation specificity factor subunit 1 OS=Homo sapiens OX=9606 GN=CPSF1 PE=1 SV=2	CPSF1	26	0.657367	0.4316	0.4286	0.555767	0.153533	0.435067	0.042247	0.207308	0.171032	0.0479571	0.514874	0.508429
Eukaryotic translation initiation factor 5B OS=Homo sapiens OX=9606 GN=EIF5B PE=1 SV=4	EIF5B	44	1.5862	0.902167	0.4285	0.6884	-0.843667	-0.939667	0.00386677	0.317706	0.376367	0.362285	0.187618	0.42152
Ubiquitin-conjugating enzyme E2 R2 OS=Homo sapiens OX=9606 GN=UBE2R2 PE=1 SV=1	UBE2R2	4	0.445167	0.350767	0.428267	0.646867	0.0566	0.0650833	0.201217	0.146837	0.0422891	0.0646913	0.932708	0.818916
Threonylcarbamoyladenosine tRNA methylthiotransferase OS=Homo sapiens OX=9606 GN=CDKAL1 PE=1 SV=1	CDKAL1	14	0.823567	0.921167	0.428067	0.4083	-0.254233	-0.18825	0.0144207	0.0155985	0.0958069	0.106153	0.105895	0.506506
Mitochondrial thiamine pyrophosphate carrier OS=Homo sapiens OX=9606 GN=SLC25A19 PE=1 SV=1	SLC25A19	6	0.397767	0.538333	0.427933	0.0205333	-0.142267	-0.0349667	0.054404	0.00828766	0.160932	0.844764	0.314353	0.967029
Pumilio homolog 1 OS=Homo sapiens OX=9606 GN=PUM1 PE=1 SV=1	PUM1	19	0.701667	0.6694	0.4274	0.479067	-0.262333	-0.41555	0.00438195	0.118481	0.310242	0.0569319	0.112167	0.473339
Protein-associated with UVRAG as autophagy enhancer OS=Homo sapiens OX=9606 GN=RUBCNL PE=4 SV=1	RUBCNL	2	0.6648	-0.780533	0.427167	1.01143	-0.447833	-0.90265	0.727231	0.580983	0.820125	0.292681	0.704949	0.478091
E3 UFM1-protein ligase 1 OS=Homo sapiens OX=9606 GN=UFL1 PE=1 SV=2	UFL1	27	0.917867	0.937833	0.426733	0.6317	-0.455333	-0.34285	0.00780205	0.034659	0.230982	0.00378933	0.071762	0.583469
Eukaryotic translation initiation factor 3 subunit L OS=Homo sapiens OX=9606 GN=EIF3L PE=1 SV=1	EIF3L	23	0.8688	0.5823	0.426733	0.450067	-0.530533	-0.300683	0.0601871	0.157723	0.19264	0.436219	0.0379237	0.635454
von Willebrand factor A domain-containing protein 8 OS=Homo sapiens OX=9606 GN=VWA8 PE=1 SV=2	VWA8	32	0.805867	0.640833	0.426633	0.0881	-0.621933	-0.562	0.069228	0.0223581	0.0983058	0.835328	0.000480047	0.143925
cAMP-dependent protein kinase catalytic subunit alpha OS=Homo sapiens OX=9606 GN=PRKACA PE=1 SV=2	PRKACA	14	0.515367	0.8641	0.4265	0.3465	-0.0503	0.210167	0.0140048	0.00165521	0.153172	0.0585028	0.821363	0.739303
Leucine-rich repeat and calponin homology domain-containing protein 4 OS=Homo sapiens OX=9606 GN=LRCH4 PE=1 SV=2	LRCH4	8	0.904367	0.6782	0.426367	0.648133	-0.453633	-0.0302	0.00174555	0.0127193	0.205681	0.0268396	0.116124	0.950879
Nucleolar transcription factor 1 OS=Homo sapiens OX=9606 GN=UBTF PE=1 SV=1	UBTF	18	0.7919	0.7529	0.426167	0.115333	0.0152333	0.33185	0.0854562	0.00536264	0.302861	0.633558	0.985639	0.572147
Lethal(3)malignant brain tumor-like protein 3 OS=Homo sapiens OX=9606 GN=L3MBTL3 PE=1 SV=2	L3MBTL3	3	-0.953533	0.541267	0.426067	-0.469867	0.157633	-0.836783	0.587018	0.394416	0.878068	0.574334	0.54361	0.0742754
DnaJ homolog subfamily C member 13 OS=Homo sapiens OX=9606 GN=DNAJC13 PE=1 SV=5	DNAJC13	44	0.920533	0.6826	0.425333	0.286633	-0.441733	-0.424783	0.0223985	0.217271	0.325771	0.483609	0.0186463	0.746748
Cleavage and polyadenylation specificity factor subunit 5 OS=Homo sapiens OX=9606 GN=NUDT21 PE=1 SV=1	NUDT21	9	0.9436	0.7188	0.424933	0.643033	-0.218533	0.0544667	0.0184035	0.135918	0.00500767	0.0220777	0.102911	0.913384
Zinc finger protein 148 OS=Homo sapiens OX=9606 GN=ZNF148 PE=1 SV=2	ZNF148	16	1.1136	0.713867	0.4247	0.5324	-0.667267	-0.907933	0.0148016	0.284679	0.253398	0.239957	0.113328	0.139253
WD repeat-containing protein 3 OS=Homo sapiens OX=9606 GN=WDR3 PE=1 SV=1	WDR3	29	0.792333	0.702033	0.424333	0.514367	-0.206633	-0.17415	0.0494587	0.050509	0.164905	0.0134015	0.412199	0.824453
GRB2-related adapter protein 2 OS=Homo sapiens OX=9606 GN=GRAP2 PE=1 SV=1	GRAP2	10	0.6994	0.697233	0.4242	0.350367	-0.1075	-0.215817	0.173665	0.112199	0.0852659	0.394582	0.729942	0.396442
Nuclear autoantigen Sp-100 OS=Homo sapiens OX=9606 GN=SP100 PE=1 SV=3	SP100	5	0.955267	0.543033	0.424167	1.03527	-0.554967	0.1663	0.0953094	0.357562	0.037686	0.337234	0.266194	0.818676
IQ motif and SEC7 domain-containing protein 2 OS=Homo sapiens OX=9606 GN=IQSEC2 PE=1 SV=1	IQSEC2	2	-0.207633	0.388267	0.4237	0.0116	0.109733	-1.24445	0.613163	0.389987	0.282915	0.926604	0.715954	0.228877
Tetraspanin OS=Homo sapiens OX=9606 GN=TSPAN1 PE=2 SV=1	TSPAN1	2	0.9709	0.9451	0.423633	-0.656767	-0.957567	-0.409517	0.0816348	0.0137314	0.312113	0.0790195	0.00767765	0.410692
Heterogeneous nuclear ribonucleoprotein M OS=Homo sapiens OX=9606 GN=HNRNPM PE=1 SV=1	HNRNPM	45	0.999167	1.1323	0.423533	0.318167	-0.112433	0.45185	0.147526	0.0194759	0.311481	0.394879	0.658913	0.245157
Chromosome 20 open reading frame 129 OS=Homo sapiens OX=9606 GN=FAM83D PE=1 SV=1	FAM83D	6	1.0453	0.829933	0.4235	-0.127933	-0.612967	-1.1557	0.0592958	0.377551	0.669511	0.720399	0.0615713	0.219856
RNA helicase aquarius OS=Homo sapiens OX=9606 GN=AQR PE=1 SV=4	AQR	30	1.6153	1.28427	0.423333	0.8779	-0.3881	-0.39525	0.014448	0.120952	0.279151	0.0357366	0.0836239	0.781523
Phosphorylase kinase OS=Homo sapiens OX=9606 GN=PHKG2 PE=1 SV=1	PHKG2	5	0.557033	0.6893	0.4229	0.6967	0.0724333	0.619183	0.415571	0.0494189	0.131701	0.119464	0.829895	0.218265
Ubiquitin carboxyl-terminal hydrolase 19 (Fragment) OS=Homo sapiens OX=9606 GN=USP19 PE=1 SV=2	USP19	16	0.472067	0.412067	0.422533	0.357033	-0.0438	0.2233	0.0710192	0.158966	0.252599	0.0141184	0.942957	0.153514
Mitogen-activated protein kinase kinase kinase 4 OS=Homo sapiens OX=9606 GN=MAP3K4 PE=1 SV=1	MAP3K4	14	0.7979	0.511267	0.4223	0.160667	-0.208833	-0.516533	0.0491917	0.0902597	0.11515	0.685852	0.218561	0.696179
Protein CIP2A OS=Homo sapiens OX=9606 GN=CIP2A PE=1 SV=1	CIP2A	20	0.821567	0.7841	0.422067	0.0829	-0.317167	-0.3629	0.0264771	0.0332577	0.0990074	0.812986	0.15079	0.462852
Exosome RNA helicase MTR4 OS=Homo sapiens OX=9606 GN=MTREX PE=1 SV=3	MTREX	12	0.805067	1.12037	0.421933	0.3817	-0.662333	-0.65	0.0227558	0.0843981	0.155865	0.193423	0.0212928	0.382673
Small nuclear ribonucleoprotein Sm D3 OS=Homo sapiens OX=9606 GN=SNRPD3 PE=1 SV=1	SNRPD3	2	1.0253	0.729733	0.421933	0.557433	-0.2521	-0.113733	0.00941205	0.0855127	0.0662251	0.259483	0.251268	0.838871
AP-3 complex subunit sigma-2 OS=Homo sapiens OX=9606 GN=AP3S2 PE=1 SV=1	AP3S2	2	0.494167	0.599133	0.421467	1.22893	-0.434133	-0.353233	0.259373	0.384906	0.760193	0.0015398	0.383309	0.920358
Spindle and kinetochore-associated protein 1 OS=Homo sapiens OX=9606 GN=SKA1 PE=1 SV=1	SKA1	6	0.739833	0.159767	0.421167	0.7342	-0.9051	-1.33923	0.0842061	0.577557	0.220015	0.316312	0.110051	0.155112
High affinity cAMP-specific 3',5'-cyclic phosphodiesterase 7A OS=Homo sapiens OX=9606 GN=PDE7A PE=1 SV=2	PDE7A	3	0.500167	0.6477	0.420633	0.201667	-0.637233	0.136633	0.196712	0.0995703	0.370985	0.456833	0.0715478	0.852377
ATP-dependent RNA helicase DDX39A OS=Homo sapiens OX=9606 GN=DDX39A PE=1 SV=2	DDX39A	17	1.2381	0.965033	0.4206	0.435767	-0.600567	-0.586117	0.00155653	0.165121	0.292335	0.466738	0.067683	0.537085
Zinc finger protein Rlf OS=Homo sapiens OX=9606 GN=RLF PE=1 SV=2	RLF	3	0.568133	0.6884	0.4205	0.267333	-0.538233	-0.12725	0.143346	0.0195902	0.13123	0.197147	0.0850347	0.848867
39S ribosomal protein L37, mitochondrial OS=Homo sapiens OX=9606 GN=MRPL37 PE=1 SV=1	MRPL37	5	0.790333	0.7341	0.4201	0.5692	-0.361667	-0.207183	0.0544923	0.17746	0.24178	0.220484	0.218896	0.884373
Exportin-2 OS=Homo sapiens OX=9606 GN=CSE1L PE=1 SV=3	CSE1L	29	0.8861	0.981833	0.419867	0.521767	-0.470733	-0.73795	0.00298587	0.066422	0.300438	0.0128021	0.0432045	0.217125
Tyrosine--tRNA ligase (Fragment) OS=Homo sapiens OX=9606 GN=YARS2 PE=1 SV=1	YARS2	5	1.69313	1.136	0.4194	0.536567	-0.336133	-1.26427	0.0309933	0.105936	0.449375	0.199184	0.281701	0.108509
Zinc finger protein 277 OS=Homo sapiens OX=9606 GN=ZNF277 PE=1 SV=1	ZNF277	2	0.2919	0.532933	0.418867	0.0714	0.143167	0.00675	0.0275631	0.0130274	0.0807579	0.501232	0.497807	0.948257
Tripeptidyl-peptidase 2 OS=Homo sapiens OX=9606 GN=TPP2 PE=1 SV=4	TPP2	24	0.147767	0.6412	0.418367	0.0254	-0.146433	-0.2799	0.635778	0.011147	0.301667	0.862844	0.642533	0.46172
Casein kinase I isoform epsilon OS=Homo sapiens OX=9606 GN=CSNK1E PE=1 SV=1	CSNK1E	8	1.05393	0.7753	0.418233	0.164367	-0.310567	-0.5262	0.000464654	0.157318	0.208652	0.786506	0.0502882	0.480211
Protein transport protein Sec24B OS=Homo sapiens OX=9606 GN=SEC24B PE=1 SV=2	SEC24B	18	0.303533	0.565033	0.418	0.400633	-0.0595667	-0.2094	0.326982	0.0948185	0.142651	0.177704	0.80204	0.140969
ADP-ribosylation factor-like protein 2 OS=Homo sapiens OX=9606 GN=ARL2 PE=1 SV=4	ARL2	6	0.9058	0.539567	0.4178	0.363033	-0.3142	-0.44695	0.0026988	0.321415	0.097201	0.033668	0.266246	0.180485
Cytochrome b-c1 complex subunit 8 OS=Homo sapiens OX=9606 GN=UQCRQ PE=1 SV=4	UQCRQ	3	0.717867	0.730833	0.4172	0.300933	-0.1524	0.230983	0.107986	0.0106782	0.202067	0.21035	0.566648	0.571173
Mediator of DNA damage checkpoint protein 1 OS=Homo sapiens OX=9606 GN=MDC1 PE=1 SV=3	MDC1	48	0.932	0.791533	0.417033	0.00153333	-0.5432	-0.319117	0.0470672	0.113069	0.161789	0.993576	0.0889018	0.720352
Protein mono-ADP-ribosyltransferase PARP12 OS=Homo sapiens OX=9606 GN=PARP12 PE=1 SV=1	PARP12	7	0.389033	0.650867	0.416867	0.505967	-0.142033	-0.246467	0.095644	0.0349534	0.173949	0.0753796	0.536787	0.704892
Biorientation of chromosomes in cell division protein 1-like 1 OS=Homo sapiens OX=9606 GN=BOD1L1 PE=1 SV=2	BOD1L1	36	0.667167	0.7194	0.415967	-0.2413	-1.0311	-1.1218	0.0276885	0.0201407	0.493411	0.507292	0.0231756	0.00706965
Myosin-10 OS=Homo sapiens OX=9606 GN=MYH10 PE=1 SV=3	MYH10	110	0.902333	0.9382	0.415533	0.401467	-0.392333	0.322317	0.103227	0.00277711	0.214429	0.241226	0.332577	0.573159
Wee1-like protein kinase OS=Homo sapiens OX=9606 GN=WEE1 PE=1 SV=2	WEE1	6	0.454033	0.409333	0.415433	0.3127	-0.224667	-0.233767	0.103755	0.281197	0.0870653	0.254325	0.34224	0.476005
Glyceraldehyde-3-phosphate dehydrogenase OS=Homo sapiens OX=9606 GN=GAPDH PE=1 SV=3	GAPDH	23	1.04617	1.15243	0.415333	0.189233	-0.169867	-0.273567	0.00506904	0.0536789	0.156398	0.442755	0.436132	0.698365
Tubulin beta-6 chain OS=Homo sapiens OX=9606 GN=TUBB6 PE=1 SV=1	TUBB6	10	2.2312	1.15267	0.4149	0.7531	-1.2611	-1.4093	0.0256905	0.352322	0.439292	0.572073	0.215842	0.309531
Sister chromatid cohesion protein PDS5 homolog B (Fragment) OS=Homo sapiens OX=9606 GN=PDS5B PE=1 SV=1	PDS5B	17	0.8802	1.03393	0.414733	0.1801	0.372367	0.735717	0.0545947	0.0239464	0.239165	0.769843	0.245646	0.159631
Mannose-1-phosphate guanyltransferase beta OS=Homo sapiens OX=9606 GN=GMPPB PE=1 SV=2	GMPPB	3	0.365933	0.557567	0.414067	0.2751	-0.1844	-0.274217	0.2803	0.0857602	0.609234	0.468111	0.508542	0.581028
28S ribosomal protein S6, mitochondrial OS=Homo sapiens OX=9606 GN=MRPS6 PE=1 SV=3	MRPS6	2	1.16147	0.620967	0.413633	1.04547	-0.3659	-0.770067	0.0418017	0.258242	0.384173	0.0728976	0.0470098	0.310454
ER degradation-enhancing alpha-mannosidase-like protein 3 OS=Homo sapiens OX=9606 GN=EDEM3 PE=1 SV=2	EDEM3	5	1.0072	0.7404	0.4133	0.678433	-0.413833	-0.0688333	0.045253	0.280158	0.243444	0.0288605	0.235703	0.916723
Cerebral cavernous malformations 2 protein OS=Homo sapiens OX=9606 GN=CCM2 PE=1 SV=1	CCM2	6	0.347667	0.201933	0.413267	-0.0696	-0.226967	-0.459533	0.108458	0.518922	0.0301895	0.712325	0.421475	0.0992772
Conserved oligomeric Golgi complex subunit 2 OS=Homo sapiens OX=9606 GN=COG2 PE=1 SV=1	COG2	6	0.803567	0.832533	0.4132	0.880133	-0.267033	-0.301733	0.072497	0.190237	0.456112	0.0389217	0.571727	0.668471
COP9 signalosome complex subunit 1 OS=Homo sapiens OX=9606 GN=GPS1 PE=1 SV=4	GPS1	9	0.398333	0.6541	0.412433	0.350133	0.2216	-0.34415	0.197952	0.0302933	0.107554	0.278432	0.0902523	0.426318
Caspase-2 OS=Homo sapiens OX=9606 GN=CASP2 PE=1 SV=2	CASP2	7	1.00213	1.0224	0.412133	0.245333	-0.578167	-2.01793	0.0921546	0.196273	0.328936	0.810097	0.222514	0.0800401
RNA-binding protein 27 OS=Homo sapiens OX=9606 GN=RBM27 PE=1 SV=2	RBM27	13	0.835967	0.512733	0.4121	0.279233	-0.578067	0.0331	0.00600212	0.0890087	0.388344	0.26513	0.133747	0.840555
Hyaluronan mediated motility receptor OS=Homo sapiens OX=9606 GN=HMMR PE=1 SV=2	HMMR	26	0.961433	0.558933	0.411867	0.147367	-0.375667	-0.510933	0.161016	0.130564	0.036088	0.809334	0.118201	0.303599
Coiled-coil domain-containing protein 86 OS=Homo sapiens OX=9606 GN=CCDC86 PE=1 SV=1	CCDC86	9	1.1311	0.358467	0.411567	0.407633	-0.302667	-0.2949	0.0367588	0.0767631	0.0378508	0.191839	0.262987	0.0654213
Ribosomal RNA processing protein 36 homolog OS=Homo sapiens OX=9606 GN=RRP36 PE=1 SV=1	RRP36	4	0.962633	1.15147	0.4112	1.268	0.648667	0.7914	0.273355	0.113143	0.53404	0.576415	0.518752	0.322107
Zinc finger protein 800 OS=Homo sapiens OX=9606 GN=ZNF800 PE=1 SV=1	ZNF800	10	1.0755	0.794433	0.411067	-0.321967	0.419167	0.53755	0.0572822	0.166682	0.509155	0.381064	0.157895	0.514084
Guanine nucleotide-binding protein-like 1 OS=Homo sapiens OX=9606 GN=GNL1 PE=1 SV=2	GNL1	20	1.23303	1.25557	0.411	0.706767	-0.294267	-0.214567	0.0190813	0.102643	0.181426	0.0619403	0.100481	0.92917
NADH dehydrogenase [ubiquinone] 1 beta subcomplex subunit 4 OS=Homo sapiens OX=9606 GN=NDUFB4 PE=1 SV=3	NDUFB4	4	1.2735	0.6413	0.410733	0.738767	-0.402967	-0.443067	0.0496126	0.188763	0.154881	0.0786843	0.0104739	0.662517
Ras-related protein Rab-28 OS=Homo sapiens OX=9606 GN=RAB28 PE=1 SV=2	RAB28	2	1.40817	0.7402	0.410633	0.8245	-2.06393	-1.20935	0.0373637	0.295432	0.563885	0.0636158	0.0620533	0.27453
Tubulin alpha-1A chain OS=Homo sapiens OX=9606 GN=TUBA1A PE=1 SV=1	TUBA1A	23	0.832867	0.9177	0.410567	0.6091	-0.0339	0.411	0.028655	0.0432918	0.0783725	0.144835	0.927275	0.518742
Voltage-dependent anion-selective channel protein 2 OS=Homo sapiens OX=9606 GN=VDAC2 PE=1 SV=2	VDAC2	9	1.11113	0.814833	0.410533	0.5066	-0.6812	-0.582917	0.00728629	0.247509	0.212962	0.372127	0.150965	0.680988
Dolichyl-diphosphooligosaccharide--protein glycosyltransferase subunit STT3B OS=Homo sapiens OX=9606 GN=STT3B PE=1 SV=1	STT3B	16	0.726667	0.681533	0.4104	0.139067	-0.344133	0.1829	0.0693015	0.0546219	0.0542678	0.504816	0.341982	0.831812
Protein-tyrosine-phosphatase (Fragment) OS=Homo sapiens OX=9606 GN=PTPN7 PE=1 SV=1	PTPN7	3	0.576367	0.436967	0.410267	0.6217	-0.548233	-0.702417	0.136076	0.176907	0.534548	0.13564	0.0565501	0.207683
LIM domain kinase 2 OS=Homo sapiens OX=9606 GN=LIMK2 PE=1 SV=1	LIMK2	7	0.775733	0.857133	0.410067	0.160933	-0.314333	-0.162467	0.00238816	0.0173499	0.106622	0.588873	0.0205822	0.628287
ADP-ribosylation factor-like protein 6-interacting protein 4 OS=Homo sapiens OX=9606 GN=ARL6IP4 PE=1 SV=1	ARL6IP4	3	0.6765	0.5571	0.4099	0.480633	0.1822	0.24915	0.0166966	0.0191488	0.0408593	0.139334	0.594523	0.727942
Ribonuclease H2 subunit C OS=Homo sapiens OX=9606 GN=RNASEH2C PE=1 SV=1	RNASEH2C	4	-0.112533	0.443033	0.4097	0.433267	-0.0479333	-0.517483	0.682046	0.391216	0.430491	0.288814	0.971891	0.418402
Bystin OS=Homo sapiens OX=9606 GN=BYSL PE=1 SV=3	BYSL	12	0.901367	0.909567	0.408967	0.476867	0.0629333	-0.145383	0.0445563	0.0350941	0.198382	0.030327	0.709584	0.786756
Cysteine and histidine-rich domain-containing protein 1 OS=Homo sapiens OX=9606 GN=CHORDC1 PE=1 SV=2	CHORDC1	13	0.926567	0.462567	0.408933	0.549933	-0.3658	-0.58245	0.0693922	0.149846	0.111757	0.271945	0.386362	0.0423176
NK-tumor recognition protein OS=Homo sapiens OX=9606 GN=NKTR PE=1 SV=2	NKTR	43	0.9501	0.5723	0.408867	0.6428	0.1667	0.19015	0.02377	0.0159058	0.0308773	0.0548137	0.744239	0.801931
RISC-loading complex subunit TARBP2 OS=Homo sapiens OX=9606 GN=TARBP2 PE=1 SV=3	TARBP2	5	0.549833	0.340633	0.408233	1.012	0.210833	-0.383383	0.0550055	0.0445756	0.212293	0.0334914	0.450756	0.923347
Stearoyl-CoA desaturase 5 OS=Homo sapiens OX=9606 GN=SCD5 PE=1 SV=2	SCD5	3	-1.4421	1.3906	0.408133	-0.936533	0.2525	0.897083	0.175188	0.0536256	0.556045	0.184169	0.593479	0.182109
Mitochondrial mRNA pseudouridine synthase RPUSD3 OS=Homo sapiens OX=9606 GN=RPUSD3 PE=1 SV=3	RPUSD3	6	0.992433	0.7996	0.408133	0.589767	-0.346333	-0.236	0.0593502	0.279454	0.232369	0.0107217	0.0899649	0.667625
Integrator complex subunit 11 OS=Homo sapiens OX=9606 GN=INTS11 PE=1 SV=1	INTS11	5	1.48643	1.4996	0.407667	0.583833	-0.429167	-0.378867	0.00764229	0.0941901	0.161137	0.0330414	0.329556	0.561532
Probable tRNA N6-adenosine threonylcarbamoyltransferase OS=Homo sapiens OX=9606 GN=OSGEP PE=1 SV=1	OSGEP	8	0.702167	0.830533	0.407233	0.5228	0.157967	-0.203433	0.0975725	0.0200377	0.0452812	0.156808	0.404229	0.582593
Receptor of activated protein C kinase 1 OS=Homo sapiens OX=9606 GN=RACK1 PE=1 SV=3	RACK1	13	0.776533	0.8055	0.407233	0.4131	-0.251967	-0.1081	0.0270871	0.0208381	0.0295078	0.0492457	0.0722218	0.871448
DNA ligase OS=Homo sapiens OX=9606 GN=LIG1 PE=1 SV=1	LIG1	23	0.605167	1.17543	0.406867	-0.241333	-0.903567	-0.69715	0.0157515	0.0332976	0.418421	0.570052	0.22312	0.290447
Histone-lysine N-methyltransferase, H3 lysine-36 specific OS=Homo sapiens OX=9606 GN=NSD1 PE=1 SV=1	NSD1	19	0.466667	0.682933	0.406867	-0.709933	-0.160433	-0.6909	0.00970856	0.0797703	0.261752	0.259456	0.193367	0.237156
Signal transducer and activator of transcription 5B OS=Homo sapiens OX=9606 GN=STAT5B PE=1 SV=2	STAT5B	9	0.552267	0.673067	0.406667	0.5845	0.213733	0.0420667	0.251271	0.0412174	0.199256	0.033808	0.52962	0.848949
Dynein light chain 2, cytoplasmic OS=Homo sapiens OX=9606 GN=DYNLL2 PE=1 SV=1	DYNLL2	2	0.945733	0.3807	0.4063	0.2706	-1.38833	-1.00818	0.0276813	0.494656	0.285337	0.961936	0.0508526	0.133828
Condensin-2 complex subunit D3 OS=Homo sapiens OX=9606 GN=NCAPD3 PE=1 SV=2	NCAPD3	20	-0.0802333	0.343067	0.406133	0.636433	0.1769	0.374583	0.70051	0.38152	0.193858	0.069388	0.357617	0.323444
Ataxin-10 OS=Homo sapiens OX=9606 GN=ATXN10 PE=1 SV=1	ATXN10	16	0.856767	0.924967	0.4059	0.4307	-0.191667	-0.343867	0.0420199	0.0269405	0.212332	0.00807561	0.149765	0.501225
CTD small phosphatase-like protein 2 (Fragment) OS=Homo sapiens OX=9606 GN=CTDSPL2 PE=1 SV=1	CTDSPL2	3	0.4151	1.0926	0.405333	0.1937	0.3446	0.239433	0.586	0.0475587	0.175729	0.547992	0.529803	0.787063
Zinc finger CCCH domain-containing protein 15 OS=Homo sapiens OX=9606 GN=ZC3H15 PE=1 SV=1	ZC3H15	18	0.774533	0.710333	0.405133	0.6526	-0.4089	-0.1583	0.0172977	0.179621	0.0376026	0.0498566	0.0131814	0.501023
Thymidylate synthase OS=Homo sapiens OX=9606 GN=TYMS PE=1 SV=3	TYMS	11	1.00157	0.699533	0.4051	0.607833	-0.224333	-0.132467	0.00446426	0.0694373	0.132015	0.0540332	0.0877438	0.934126
Eukaryotic translation initiation factor 6 OS=Homo sapiens OX=9606 GN=EIF6 PE=1 SV=1	EIF6	5	0.6899	0.4253	0.405067	0.4976	-0.415833	-0.468617	0.0507907	0.244358	0.126398	0.395869	0.047215	0.405059
Tubulin beta-2A chain OS=Homo sapiens OX=9606 GN=TUBB2A PE=1 SV=1	TUBB2A	21	1.70743	1.08503	0.404767	0.779233	-0.702	-0.559833	0.00283395	0.210234	0.337482	0.110569	0.00667776	0.523858
DNA repair protein XRCC4 OS=Homo sapiens OX=9606 GN=XRCC4 PE=1 SV=2	XRCC4	2	0.666633	0.138433	0.404567	0.2886	-0.4101	-0.693867	0.348344	0.515066	0.432637	0.422424	0.265868	0.190789
HLA class I histocompatibility antigen, C alpha chain OS=Homo sapiens OX=9606 GN=HLA-C PE=1 SV=1	HLA-C	9	0.626567	0.663433	0.404467	0.3877	-0.308633	-0.0504	0.00358378	0.0267854	0.110769	0.0226146	0.154858	0.89566
Thioredoxin-dependent peroxide reductase, mitochondrial OS=Homo sapiens OX=9606 GN=PRDX3 PE=1 SV=3	PRDX3	3	0.3134	0.6245	0.404467	0.4089	0.103267	-0.229583	0.388334	0.0269241	0.14827	0.33009	0.665807	0.624725
SHC-transforming protein 1 OS=Homo sapiens OX=9606 GN=SHC1 PE=1 SV=4	SHC1	9	0.911333	0.7958	0.404333	0.1605	-0.188933	-0.251417	0.044711	0.0515838	0.199569	0.93239	0.451173	0.471663
U6 snRNA-associated Sm-like protein LSm1 OS=Homo sapiens OX=9606 GN=LSM1 PE=1 SV=1	LSM1	2	0.542167	1.59817	0.404133	1.33617	1.22493	-2.05323	0.761645	0.0995545	0.804491	0.375311	0.890697	0.289632
Tubulin epsilon chain OS=Homo sapiens OX=9606 GN=TUBE1 PE=2 SV=1	TUBE1	3	1.45073	1.36083	0.404	0.474067	0.134933	-1.35272	0.0540919	0.0404931	0.394784	0.541719	0.352961	0.258602
Transcription initiation factor TFIID subunit 6 OS=Homo sapiens OX=9606 GN=TAF6 PE=1 SV=1	TAF6	7	0.490433	0.524	0.403933	0.550133	0.0159667	-0.4433	0.209255	0.188639	0.308879	0.0882906	0.872952	0.487205
Intron Large complex component GCFC2 OS=Homo sapiens OX=9606 GN=GCFC2 PE=1 SV=2	GCFC2	5	0.6793	0.686833	0.4037	0.5173	0.0419667	-0.422583	0.263335	0.0166124	0.262036	0.140325	0.836472	0.640157
Nuclear pore complex protein Nup133 OS=Homo sapiens OX=9606 GN=NUP133 PE=1 SV=2	NUP133	36	1.19037	0.8429	0.403633	0.3776	-0.308533	-0.418533	0.0348226	0.148866	0.315696	0.170886	0.0114317	0.16922
Golgi pH regulator B OS=Homo sapiens OX=9606 GN=GPR89B PE=1 SV=1	GPR89B	4	0.7579	0.611133	0.403433	0.565433	-0.461333	-0.332217	0.0745171	0.250764	0.304559	0.215974	0.107174	0.862018
Nucleolar protein 11 OS=Homo sapiens OX=9606 GN=NOL11 PE=1 SV=1	NOL11	7	0.875533	1.11507	0.402867	0.2386	-0.1268	-0.32145	0.0804564	0.0114102	0.278558	0.369348	0.484408	0.516982
DNA-binding protein Ikaros OS=Homo sapiens OX=9606 GN=IKZF1 PE=1 SV=1	IKZF1	11	0.5562	0.761433	0.402633	0.390533	-0.0065	0.13165	0.0206188	0.0421334	0.0878477	0.0440067	0.986891	0.775146
Transcription factor 12 OS=Homo sapiens OX=9606 GN=TCF12 PE=1 SV=1	TCF12	18	0.540133	0.732267	0.4025	0.211033	-0.0161	-0.1888	0.0382388	0.00296736	0.209471	0.356215	0.903545	0.278397
RNA polymerase I-specific transcription initiation factor RRN3 OS=Homo sapiens OX=9606 GN=RRN3 PE=1 SV=1	RRN3	10	1.0697	1.0876	0.402067	0.594567	-0.475767	-0.377117	0.0243202	0.0493533	0.181076	0.0610706	0.0271426	0.688204
Bridging integrator 2 OS=Homo sapiens OX=9606 GN=BIN2 PE=1 SV=3	BIN2	9	0.772067	0.220767	0.402	0.842967	-0.8529	-0.333533	0.0316043	0.457856	0.304374	0.0970793	0.150455	0.767145
Disheveled-associated activator of morphogenesis 1 OS=Homo sapiens OX=9606 GN=DAAM1 PE=1 SV=2	DAAM1	10	0.473133	0.350933	0.402	0.101633	-0.526267	-0.43045	0.241589	0.465758	0.363309	0.972034	0.259288	0.606855
Dolichol-phosphate mannosyltransferase subunit 1 (Fragment) OS=Homo sapiens OX=9606 GN=DPM1 PE=1 SV=1	DPM1	12	0.728467	1.1332	0.401767	0.350333	-0.157	0.204933	0.0503164	0.00280225	0.0527684	0.281108	0.382137	0.7543
Protein furry homolog-like OS=Homo sapiens OX=9606 GN=FRYL PE=1 SV=2	FRYL	25	0.687667	0.8546	0.4016	0.5427	-0.466733	-0.10825	0.25197	0.121135	0.210543	0.0348529	0.090654	0.972838
AP complex subunit sigma OS=Homo sapiens OX=9606 GN=AP2S1 PE=1 SV=1	AP2S1	5	1.1065	0.5329	0.4016	0.227167	-0.620433	-0.176233	0.0380021	0.357443	0.305338	0.54152	0.115261	0.931653
Splicing factor 45 OS=Homo sapiens OX=9606 GN=RBM17 PE=1 SV=1	RBM17	12	0.874067	0.435933	0.4016	0.4531	-0.357133	0.0269	0.00211277	0.31084	0.321051	0.0785977	0.0773533	0.891073
Dimethyladenosine transferase 2, mitochondrial OS=Homo sapiens OX=9606 GN=TFB2M PE=1 SV=1	TFB2M	10	1.15793	0.8185	0.401533	0.287867	-0.4713	-0.0687667	0.00131368	0.136864	0.179487	0.15396	0.0198718	0.991263
Peroxisomal membrane protein PEX14 OS=Homo sapiens OX=9606 GN=PEX14 PE=1 SV=1	PEX14	8	0.434567	0.506233	0.401333	0.330233	-0.215667	-1.00132	0.0251927	0.20608	0.228491	0.318628	0.111468	0.15684
Partner of Y14 and mago OS=Homo sapiens OX=9606 GN=PYM1 PE=1 SV=1	PYM1	2	0.780067	0.3577	0.401267	0.609867	0.127967	0.323433	0.0131474	0.241747	0.326749	0.279865	0.541824	0.598616
Retinoblastoma-associated protein OS=Homo sapiens OX=9606 GN=RB1 PE=1 SV=2	RB1	30	0.7462	0.892333	0.400733	0.303933	-0.07	-0.113	0.0341152	0.0237583	0.160267	0.00154979	0.766087	0.70838
Hemoglobin subunit alpha OS=Homo sapiens OX=9606 GN=HBA1 PE=1 SV=2	HBA1	3	0.328933	1.17197	0.4007	-0.957367	-1.1504	0.0863333	0.472008	0.242465	0.183412	0.901533	0.684876	0.739749
Nuclear receptor subfamily 2 group C member 2 OS=Homo sapiens OX=9606 GN=NR2C2 PE=1 SV=1	NR2C2	6	0.2108	0.9481	0.400533	0.429833	-0.181667	-0.331567	0.866105	0.0453011	0.396443	0.28571	0.297721	0.586914
Phosphatidate cytidylyltransferase, mitochondrial OS=Homo sapiens OX=9606 GN=TAMM41 PE=1 SV=2	TAMM41	4	0.664233	0.935267	0.400533	0.56	-0.8548	-1.14782	0.0291908	0.19252	0.345566	0.0701797	0.17819	0.346634
Putative deoxyribonuclease TATDN2 OS=Homo sapiens OX=9606 GN=TATDN2 PE=1 SV=2	TATDN2	2	0.8892	0.1316	0.4002	0.5355	0.304667	0.264683	0.465269	0.781167	0.730431	0.339491	0.705011	0.724049
Alanyl-tRNA editing protein Aarsd1 OS=Homo sapiens OX=9606 GN=AARSD1 PE=1 SV=2	AARSD1	16	0.668133	0.623	0.4002	0.4279	-0.2751	-0.253283	0.018286	0.0900051	0.0282784	0.196112	0.0545049	0.278637
Protein-tyrosine kinase 2-beta OS=Homo sapiens OX=9606 GN=PTK2B PE=1 SV=2	PTK2B	5	0.152433	-0.603333	0.4001	0.348767	-0.388733	0.03435	0.577042	0.44941	0.154305	0.211191	0.224899	0.854521
Nuclear pore complex protein Nup107 OS=Homo sapiens OX=9606 GN=NUP107 PE=1 SV=1	NUP107	23	0.7517	0.8947	0.4	0.223133	-0.257433	-0.0914333	0.016196	0.0164993	0.131527	0.11438	0.176566	0.94117
Importin-8 OS=Homo sapiens OX=9606 GN=IPO8 PE=1 SV=2	IPO8	16	0.780633	0.891867	0.399667	0.324133	-0.1281	-0.02525	0.0101177	0.0288484	0.206037	0.139814	0.588543	0.985497
MAX gene-associated protein OS=Homo sapiens OX=9606 GN=MGA PE=1 SV=4	MGA	28	1.4621	0.72	0.3995	1.05307	-1.13337	-1.10718	0.015954	0.380811	0.377617	0.414425	0.0846624	0.435744
Transcriptional activator protein Pur-beta OS=Homo sapiens OX=9606 GN=PURB PE=1 SV=3	PURB	4	0.500433	0.577267	0.399367	0.247133	0.292667	0.202883	0.0213068	0.0399309	0.178974	0.236268	0.271638	0.633728
Protein THEMIS OS=Homo sapiens OX=9606 GN=THEMIS PE=1 SV=3	THEMIS	21	0.936167	0.490733	0.3987	0.8656	-0.83	-0.749267	0.123921	0.402783	0.454097	0.42695	0.190329	0.317159
ADP-ribosylation factor-binding protein GGA3 OS=Homo sapiens OX=9606 GN=GGA3 PE=1 SV=1	GGA3	3	0.156067	0.317367	0.398667	-0.1685	-1.23797	-1.07342	0.756023	0.522179	0.127164	0.753625	0.0592768	0.108418
RNA-binding protein 26 OS=Homo sapiens OX=9606 GN=RBM26 PE=1 SV=3	RBM26	14	0.616867	0.676833	0.398667	0.5232	-0.1011	0.1647	0.0527543	0.0577072	0.205271	0.0288143	0.601041	0.734908
SLIT-ROBO Rho GTPase-activating protein 2 OS=Homo sapiens OX=9606 GN=SRGAP2 PE=1 SV=3	SRGAP2	14	0.222333	0.666367	0.398333	0.371867	0.131567	-0.345283	0.506351	0.0433095	0.0156388	0.306347	0.590951	0.260113
Keratin, type II cuticular Hb3 OS=Homo sapiens OX=9606 GN=KRT83 PE=1 SV=2	KRT83	21	0.648467	0.2923	0.398067	0.240233	-0.9998	0.2892	0.460403	0.432488	0.242139	0.663166	0.327452	0.607665
Tripartite motif-containing protein 65 OS=Homo sapiens OX=9606 GN=TRIM65 PE=1 SV=3	TRIM65	5	0.431733	0.4747	0.397567	1.69333	0.4197	-0.374333	0.154108	0.306549	0.437006	0.0291631	0.376997	0.528575
Microtubule-associated protein RP/EB family member 2 OS=Homo sapiens OX=9606 GN=MAPRE2 PE=1 SV=1	MAPRE2	15	0.848033	0.807467	0.397533	0.452333	-0.292333	-0.22865	0.00133639	0.0720662	0.22745	0.134051	0.131792	0.787586
Transcription initiation factor IIB OS=Homo sapiens OX=9606 GN=GTF2B PE=1 SV=1	GTF2B	9	0.841933	0.7401	0.397433	0.651733	-0.184567	-0.13295	0.0799538	0.0515354	0.322767	0.014961	0.299888	0.918335
AP2-associated protein kinase 1 OS=Homo sapiens OX=9606 GN=AAK1 PE=1 SV=3	AAK1	14	0.688833	0.4133	0.397167	0.661767	-0.493333	-0.464767	0.0192277	0.1723	0.238114	0.215347	0.0189658	0.558427
Protein pelota homolog OS=Homo sapiens OX=9606 GN=PELO PE=1 SV=2	PELO	13	0.7912	0.8986	0.397067	0.4623	-0.0727667	0.0428667	0.0161746	0.0555522	0.207901	0.0849356	0.78089	0.901755
Tyrosine-protein kinase BAZ1B OS=Homo sapiens OX=9606 GN=BAZ1B PE=1 SV=2	BAZ1B	49	0.596567	0.612867	0.396933	0.4123	-0.0543667	0.0874833	0.0710789	0.00196906	0.000685089	0.0645566	0.749277	0.825246
Neurabin-2 OS=Homo sapiens OX=9606 GN=PPP1R9B PE=1 SV=3	PPP1R9B	21	0.509	0.278867	0.396833	0.389467	-0.641667	-0.26215	0.214298	0.386855	0.392173	0.247757	0.0180104	0.607233
Deoxynucleotidyltransferase terminal-interacting protein 1 OS=Homo sapiens OX=9606 GN=DNTTIP1 PE=1 SV=2	DNTTIP1	4	1.4744	0.309733	0.3965	1.598	-0.0404333	0.273517	0.101013	0.58859	0.331288	0.0723107	0.888041	0.725755
28S ribosomal protein S11, mitochondrial OS=Homo sapiens OX=9606 GN=MRPS11 PE=1 SV=2	MRPS11	5	0.976533	1.53673	0.3963	0.0961667	-0.4796	-0.628083	0.0157087	0.0280415	0.204539	0.824282	0.131493	0.786459
CFAP298-TCP10L readthrough OS=Homo sapiens OX=9606 GN=CFAP298-TCP10L PE=3 SV=1	CFAP298-TCP10L	2	0.317733	0.335067	0.396267	0.447933	-0.4632	0.698533	0.353498	0.118134	0.209224	0.0968315	0.203987	0.28485
Constitutive coactivator of PPAR-gamma-like protein 2 OS=Homo sapiens OX=9606 GN=FAM120C PE=1 SV=3	FAM120C	5	0.717033	0.636733	0.396	0.907367	0.149067	-0.0164667	0.116877	0.0636242	0.279153	0.00796747	0.409949	0.915583
Actin-depolymerizing factor OS=Homo sapiens OX=9606 GN=DSTN PE=1 SV=1	DSTN	2	0.894633	0.476667	0.395833	0.562667	-0.555367	-0.822767	0.0578748	0.356865	0.342986	0.471164	0.17767	0.03397
DNA replication licensing factor MCM7 OS=Homo sapiens OX=9606 GN=MCM7 PE=1 SV=4	MCM7	46	0.827667	0.9493	0.3957	0.348033	-0.164367	0.0255167	0.00524413	0.0305851	0.1134	0.0167671	0.491171	0.987654
ATP-dependent RNA helicase DHX33 OS=Homo sapiens OX=9606 GN=DHX33 PE=1 SV=2	DHX33	19	0.7647	0.8388	0.3956	0.2336	-0.3375	-0.3374	0.0262674	0.191302	0.166544	0.309605	0.234961	0.620309
Gamma-tubulin complex component 5 OS=Homo sapiens OX=9606 GN=TUBGCP5 PE=1 SV=1	TUBGCP5	5	0.580433	0.4811	0.395467	0.174667	-0.468	0.0522	0.0830999	0.00854537	0.0498179	0.488648	0.32678	0.83361
60S ribosomal protein L35a OS=Homo sapiens OX=9606 GN=RPL35A PE=1 SV=2	RPL35A	7	0.594533	0.6249	0.3952	0.445833	0.3757	0.37595	0.0179545	0.0824639	0.190185	0.0961712	0.287525	0.463832
Protein DENND6A OS=Homo sapiens OX=9606 GN=DENND6A PE=1 SV=1	DENND6A	3	0.332133	1.0177	0.3949	0.142367	-0.781267	0.645217	0.394956	0.0647047	0.201094	0.617186	0.219433	0.187944
Crooked neck-like protein 1 OS=Homo sapiens OX=9606 GN=CRNKL1 PE=1 SV=4	CRNKL1	27	1.23043	1.7101	0.394833	0.315733	-0.8837	-0.52855	0.027865	0.191248	0.261949	0.589006	0.0301749	0.635699
Coiled-coil domain-containing protein 71 OS=Homo sapiens OX=9606 GN=CCDC71 PE=1 SV=3	CCDC71	2	1.13393	1.89937	0.394833	-1.12973	-0.719933	0.588433	0.233113	0.068832	0.552533	0.201719	0.557403	0.536403
Alstrom syndrome protein 1 OS=Homo sapiens OX=9606 GN=ALMS1 PE=1 SV=4	ALMS1	32	0.425567	0.6304	0.3948	0.375433	-0.296367	-0.123417	0.226669	0.0882245	0.0739165	0.155147	0.315208	0.79204
Protein diaphanous homolog 1 OS=Homo sapiens OX=9606 GN=DIAPH1 PE=1 SV=2	DIAPH1	62	0.5709	0.583133	0.394667	0.3209	-0.2082	-0.188967	0.045691	0.0390001	0.173759	0.0655638	0.163723	0.597368
Tyrosine-protein kinase ZAP-70 OS=Homo sapiens OX=9606 GN=ZAP70 PE=1 SV=1	ZAP70	26	0.750233	0.864733	0.394367	0.3429	-0.219567	-0.21475	0.0963882	0.000875006	0.133962	0.167627	0.139886	0.61445
Derlin-2 OS=Homo sapiens OX=9606 GN=DERL2 PE=1 SV=1	DERL2	3	1.18477	0.775533	0.3942	0.4531	-0.270267	-0.1254	0.159043	0.01912	0.118503	0.219472	0.0118055	0.941768
Thioredoxin-related transmembrane protein 2 OS=Homo sapiens OX=9606 GN=TMX2 PE=1 SV=1	TMX2	3	0.633933	1.4277	0.394	-0.0966333	-0.4399	0.195333	0.252538	0.168898	0.678608	0.654083	0.26063	0.820044
ATPase WRNIP1 OS=Homo sapiens OX=9606 GN=WRNIP1 PE=1 SV=2	WRNIP1	12	0.934333	0.763267	0.394	0.0616	-0.374767	-0.289867	0.00351318	0.0491702	0.324714	0.86517	0.17413	0.732497
Gamma-tubulin complex component 2 OS=Homo sapiens OX=9606 GN=TUBGCP2 PE=1 SV=2	TUBGCP2	29	1.56713	0.826267	0.3939	0.650367	-0.6669	-0.79345	0.000178193	0.419731	0.311983	0.552821	0.336956	0.536289
Pre-mRNA-processing factor 6 OS=Homo sapiens OX=9606 GN=PRPF6 PE=1 SV=1	PRPF6	37	0.890867	1.056	0.393633	0.612867	0.0452	-0.049	0.0215318	0.0142287	0.259154	0.038378	0.73613	0.914671
KAT8 regulatory NSL complex subunit 1 OS=Homo sapiens OX=9606 GN=KANSL1 PE=1 SV=2	KANSL1	16	0.422833	0.668267	0.393633	-0.3852	-0.0523	-0.681417	0.0148472	0.109516	0.271547	0.422051	0.73858	0.266965
Protein RCC2 OS=Homo sapiens OX=9606 GN=RCC2 PE=1 SV=2	RCC2	15	0.660067	0.568833	0.393433	0.395967	-0.0808	-0.0871833	0.0501595	0.0139636	0.0539211	0.195537	0.749785	0.578538
Splicing factor 3B subunit 4 OS=Homo sapiens OX=9606 GN=SF3B4 PE=1 SV=1	SF3B4	3	0.7272	0.4532	0.3934	1.00157	-0.168433	0.642967	0.192993	0.3485	0.340457	0.0236608	0.387795	0.26618
Cotranscriptional regulator FAM172A OS=Homo sapiens OX=9606 GN=FAM172A PE=1 SV=1	FAM172A	3	1.04967	0.8434	0.393167	0.4876	-0.2298	-0.51485	0.062183	0.0511203	0.607979	0.700611	0.561969	0.213542
Eukaryotic translation initiation factor 1 OS=Homo sapiens OX=9606 GN=EIF1 PE=1 SV=1	EIF1	2	0.590667	0.607567	0.393	0.885867	-0.278067	0.0697333	0.335901	0.054543	0.152488	0.0403805	0.552668	0.838233
Coronin-1B OS=Homo sapiens OX=9606 GN=CORO1B PE=1 SV=1	CORO1B	4	0.954567	0.0678667	0.3927	0.7251	-1.28127	-0.615917	0.428959	0.655439	0.491084	0.520714	0.193905	0.541027
Microsomal signal peptidase 12 kDa subunit OS=Homo sapiens OX=9606 GN=SPCS1 PE=1 SV=1	SPCS1	2	1.51457	0.412367	0.392533	0.430933	-0.502733	-0.252	0.124513	0.00918836	0.313378	0.437282	0.0408143	0.80274
Nucleolar protein 58 OS=Homo sapiens OX=9606 GN=NOP58 PE=1 SV=1	NOP58	23	0.730767	0.735733	0.3924	0.282667	-0.430467	-0.441483	0.033923	0.0378177	0.0375499	0.411536	0.115468	0.590736
Unconventional myosin-Ib OS=Homo sapiens OX=9606 GN=MYO1B PE=1 SV=1	MYO1B	32	0.569733	0.3889	0.392367	0.549833	-0.5999	-0.71725	0.0301246	0.296285	0.317054	0.0401554	0.00847944	0.518631
Protein-tyrosine-phosphatase OS=Homo sapiens OX=9606 GN=MTMR4 PE=1 SV=1	MTMR4	6	0.410567	0.364867	0.3923	-0.140467	0.3579	0.01955	0.131692	0.0660868	0.0832287	0.770023	0.230752	0.93318
COMMD3-BMI1 readthrough OS=Homo sapiens OX=9606 GN=COMMD3-BMI1 PE=4 SV=1	COMMD3-BMI1	8	1.2621	0.652467	0.3923	0.9397	-0.7825	-0.25335	0.0291806	0.367293	0.0927466	0.0140568	0.00788293	0.750419
Nuclear pore complex protein Nup93 OS=Homo sapiens OX=9606 GN=NUP93 PE=1 SV=2	NUP93	42	0.8135	0.895033	0.392167	0.378833	-0.178033	0.0473167	0.0329895	0.0178939	0.14102	0.124513	0.374522	0.939352
Helix-destabilizing protein OS=Homo sapiens OX=9606 GN=HNRNPA1 PE=1 SV=2	HNRNPA1	12	0.832167	0.754867	0.3919	0.3294	-0.0596333	0.23215	0.0513509	0.0294644	0.120074	0.288057	0.30637	0.71389
Replication factor C subunit 3 OS=Homo sapiens OX=9606 GN=RFC3 PE=1 SV=2	RFC3	12	0.9091	1.04433	0.391667	0.384433	-0.165533	-0.0485167	0.00137801	0.0419319	0.251199	0.0238436	0.341301	0.953557
Metastasis-associated protein MTA2 OS=Homo sapiens OX=9606 GN=MTA2 PE=1 SV=1	MTA2	26	0.8369	0.839067	0.3916	-0.131933	-0.4317	-0.253117	0.011223	0.0195384	0.165945	0.300528	0.177244	0.543686
ZZ-type zinc finger-containing protein 3 OS=Homo sapiens OX=9606 GN=ZZZ3 PE=1 SV=1	ZZZ3	2	0.367467	0.650033	0.3914	0.0741	-0.243733	0.0946167	0.138249	0.0518786	0.195638	0.677887	0.20681	0.799863
Complement component 1 Q subcomponent-binding protein, mitochondrial OS=Homo sapiens OX=9606 GN=C1QBP PE=1 SV=1	C1QBP	8	1.05093	0.9278	0.3913	0.343533	-0.689167	-0.225483	0.0360698	0.0983311	0.102129	0.537334	0.0152958	0.861502
Dual specificity protein phosphatase 12 OS=Homo sapiens OX=9606 GN=DUSP12 PE=1 SV=1	DUSP12	3	0.8221	0.5001	0.3907	0.623733	-0.805333	-0.320283	0.299108	0.0971153	0.287652	0.369665	0.229484	0.553026
Proteasome subunit beta type-10 OS=Homo sapiens OX=9606 GN=PSMB10 PE=1 SV=1	PSMB10	4	1.03483	1.79137	0.3907	1.22543	0.3496	-0.852333	0.226398	0.264677	0.744731	0.230071	0.326378	0.965064
Chromodomain-helicase-DNA-binding protein 5 OS=Homo sapiens OX=9606 GN=CHD5 PE=1 SV=1	CHD5	21	0.8944	1.40797	0.390467	0.2539	0.314933	0.617	0.16515	0.0326363	0.415626	0.716592	0.752334	0.203348
DNA-directed RNA polymerases I, II, and III subunit RPABC5 OS=Homo sapiens OX=9606 GN=POLR2L PE=1 SV=1	POLR2L	3	1.1679	0.826967	0.39	0.816067	-0.8866	-0.578867	0.0109982	0.280959	0.419887	0.288421	0.0792264	0.557789
Protein SEC13 homolog OS=Homo sapiens OX=9606 GN=SEC13 PE=1 SV=3	SEC13	2	0.8508	1.04617	0.389933	0.4549	-0.628533	0.04055	0.254733	0.0453157	0.542069	0.355984	0.0652729	0.986351
Tudor domain-containing protein 3 OS=Homo sapiens OX=9606 GN=TDRD3 PE=1 SV=1	TDRD3	15	0.7118	0.9336	0.389867	0.578233	0.361767	-0.482917	0.352114	0.00902245	0.36209	0.191192	0.0313497	0.475214
Translation initiation factor eIF-2B subunit delta OS=Homo sapiens OX=9606 GN=EIF2B4 PE=1 SV=1	EIF2B4	12	0.941967	0.579167	0.389733	0.5744	-0.381767	-0.355517	0.0198079	0.0495761	0.223009	0.222023	0.0630462	0.4279
ATP5MF-PTCD1 readthrough OS=Homo sapiens OX=9606 GN=ATP5MF-PTCD1 PE=4 SV=1	ATP5MF-PTCD1	4	1.27097	1.65757	0.389633	0.2705	-0.263	-0.446833	0.00178402	0.128012	0.0432529	0.556545	0.288879	0.830915
T-complex protein 1 subunit beta OS=Homo sapiens OX=9606 GN=CCT2 PE=1 SV=4	CCT2	29	0.9021	0.921733	0.389567	0.674167	-0.0588667	-0.33525	0.0125044	0.155662	0.147633	0.106283	0.756885	0.695254
Protein transport protein Sec61 subunit alpha isoform 2 OS=Homo sapiens OX=9606 GN=SEC61A2 PE=1 SV=1	SEC61A2	6	1.5817	0.996567	0.389267	0.2623	-0.449367	0.7172	0.0437211	0.23181	0.131105	0.47172	0.424192	0.309098
Long-chain fatty acid transport protein 4 OS=Homo sapiens OX=9606 GN=SLC27A4 PE=1 SV=1	SLC27A4	14	0.823033	0.6986	0.3887	0.368567	-0.275367	-0.285633	0.0787957	0.0188297	0.197701	0.0851005	0.311771	0.718011
Fatty acyl-CoA reductase 1 OS=Homo sapiens OX=9606 GN=FAR1 PE=1 SV=1	FAR1	8	0.8152	0.795133	0.388567	0.2919	-0.379467	-0.256	0.0106907	0.0955182	0.267003	0.207783	0.125228	0.901127
AP-5 complex subunit beta-1 OS=Homo sapiens OX=9606 GN=AP5B1 PE=1 SV=4	AP5B1	6	1.31463	0.822067	0.388367	0.352033	-0.3067	-0.324217	0.0212471	0.0919027	0.198293	0.13037	0.271154	0.392682
Deoxynucleotidyltransferase terminal-interacting protein 2 OS=Homo sapiens OX=9606 GN=DNTTIP2 PE=1 SV=2	DNTTIP2	21	0.5732	0.654067	0.3883	0.487367	0.0315	0.274733	0.115876	0.00741268	0.195305	0.167107	0.92532	0.661371
Importin-13 OS=Homo sapiens OX=9606 GN=IPO13 PE=1 SV=3	IPO13	5	0.797	0.737067	0.388267	-0.0926333	-0.7147	-0.3851	0.135983	0.235708	0.431582	0.698402	0.150987	0.355188
BRCA1-associated ATM activator 1 OS=Homo sapiens OX=9606 GN=BRAT1 PE=1 SV=2	BRAT1	15	0.828233	0.953167	0.388133	0.5147	-0.383533	-0.3669	0.0389961	0.0863158	0.275889	0.0406543	0.0660576	0.68579
Lipid droplet-associated hydrolase OS=Homo sapiens OX=9606 GN=LDAH PE=1 SV=1	LDAH	2	0.367133	0.623867	0.387867	-0.0321	-0.2925	0.275117	0.0699842	0.00610624	0.0649394	0.978346	0.164123	0.403679
Thymidine kinase, cytosolic OS=Homo sapiens OX=9606 GN=TK1 PE=1 SV=2	TK1	3	1.10533	0.124933	0.387667	0.898133	-0.522133	-0.72765	0.063392	0.54066	0.338894	0.167722	0.310394	0.172455
Ubiquitin-protein ligase E3A OS=Homo sapiens OX=9606 GN=UBE3A PE=1 SV=4	UBE3A	22	0.766167	0.5128	0.387267	0.559267	-0.701	-0.62205	0.0178473	0.144806	0.216627	0.234079	0.040071	0.36266
Small integral membrane protein 12 OS=Homo sapiens OX=9606 GN=SMIM12 PE=1 SV=3	SMIM12	3	-0.666833	-0.630933	0.386867	1.2303	0.669567	1.32155	0.567848	0.939179	0.931707	0.249215	0.556462	0.451718
Coiled-coil domain-containing protein 9 OS=Homo sapiens OX=9606 GN=CCDC9 PE=1 SV=1	CCDC9	6	-0.00883333	0.379567	0.386533	0.415467	0.236833	0.291717	0.940805	0.227029	0.163022	0.436905	0.383085	0.32293
Activity-dependent neuroprotector homeobox protein 2 OS=Homo sapiens OX=9606 GN=ADNP2 PE=1 SV=1	ADNP2	2	0.510567	0.116467	0.386167	-0.861667	-0.9624	0.608533	0.224113	0.583246	0.162882	0.312295	0.280674	0.870937
Protein Njmu-R1 OS=Homo sapiens OX=9606 GN=C17orf75 PE=1 SV=2	C17orf75	5	0.947	0.902533	0.3861	0.491033	-0.428933	-0.62585	0.0182696	0.133203	0.37884	0.238239	0.0581435	0.677605
General transcription and DNA repair factor IIH helicase subunit XPD OS=Homo sapiens OX=9606 GN=ERCC2 PE=1 SV=1	ERCC2	14	1.06357	0.955133	0.386	0.254467	-0.182433	0.0187	0.0247572	0.0837211	0.045885	0.390604	0.376224	0.890254
Serine/threonine-protein kinase Nek7 OS=Homo sapiens OX=9606 GN=NEK7 PE=1 SV=1	NEK7	9	1.53347	0.953267	0.385733	0.713433	-0.963033	-1.2733	0.00331488	0.340314	0.454772	0.431646	0.0869436	0.313596
DNA methyltransferase 1-associated protein 1 OS=Homo sapiens OX=9606 GN=DMAP1 PE=1 SV=1	DMAP1	10	0.640067	0.967467	0.385667	0.275367	-0.375867	-0.311883	0.0257201	0.050563	0.204134	0.229834	0.206009	0.549004
Fanconi anemia group J protein OS=Homo sapiens OX=9606 GN=BRIP1 PE=1 SV=2	BRIP1	7	0.858967	0.7299	0.385467	0.447967	-0.289433	0.799	0.0140252	0.0410636	0.160815	0.0479632	0.110321	0.564818
Atlastin-3 OS=Homo sapiens OX=9606 GN=ATL3 PE=1 SV=1	ATL3	14	0.947067	0.461467	0.385467	0.470567	-0.5568	-0.447767	0.0820852	0.421487	0.0238958	0.275273	0.131004	0.40519
ADP/ATP translocase 3 OS=Homo sapiens OX=9606 GN=SLC25A6 PE=1 SV=4	SLC25A6	14	1.07523	0.817333	0.385267	0.479233	-0.4799	-0.496117	0.0290515	0.229349	0.296968	0.112482	0.138566	0.524301
Dolichyl-diphosphooligosaccharide--protein glycosyltransferase subunit DAD1 OS=Homo sapiens OX=9606 GN=DAD1 PE=1 SV=1	DAD1	2	0.733733	0.7728	0.3852	0.105133	-0.292267	-0.146933	0.0353682	0.0387141	0.1044	0.451629	0.0876761	0.850658
Guanine nucleotide-binding protein subunit alpha-13 OS=Homo sapiens OX=9606 GN=GNA13 PE=1 SV=2	GNA13	12	0.654167	0.3244	0.385167	0.2066	-0.0830333	-0.617333	0.0935249	0.328921	0.0363172	0.431589	0.652556	0.0484248
E3 ubiquitin/ISG15 ligase TRIM25 OS=Homo sapiens OX=9606 GN=TRIM25 PE=1 SV=2	TRIM25	19	0.6606	0.532233	0.384967	0.351	-0.290933	-0.219833	0.0430189	0.086208	0.157194	0.350303	0.133962	0.587342
ATP-binding cassette sub-family B member 7, mitochondrial OS=Homo sapiens OX=9606 GN=ABCB7 PE=1 SV=1	ABCB7	8	0.681367	0.523233	0.384967	0.6344	-0.329767	0.04365	0.105555	0.036947	0.00120463	0.103474	0.391677	0.9525
Zinc finger MYM-type protein 2 OS=Homo sapiens OX=9606 GN=ZMYM2 PE=1 SV=1	ZMYM2	14	0.716667	0.759	0.384867	0.336467	-0.251533	-0.103033	0.0234086	0.0246895	0.154917	0.128224	0.141411	0.919093
Insulin-degrading enzyme OS=Homo sapiens OX=9606 GN=IDE PE=1 SV=4	IDE	20	1.0943	0.4932	0.384733	0.862833	-0.0442333	-0.687067	0.0790309	0.236352	0.128249	0.598753	0.789538	0.547583
Protein mono-ADP-ribosyltransferase PARP16 OS=Homo sapiens OX=9606 GN=PARP16 PE=1 SV=2	PARP16	2	0.650633	0.734033	0.384567	0.373333	-0.0227333	-0.165117	0.054343	0.0137026	0.297248	0.188131	0.985109	0.596602
H/ACA ribonucleoprotein complex subunit DKC1 OS=Homo sapiens OX=9606 GN=DKC1 PE=1 SV=3	DKC1	9	0.6478	0.4636	0.384467	0.0774333	-0.2626	-0.472517	0.0615027	0.063507	0.208302	0.846695	0.13508	0.744323
Bromodomain adjacent to zinc finger domain protein 2A OS=Homo sapiens OX=9606 GN=BAZ2A PE=1 SV=1	BAZ2A	13	0.9869	1.4422	0.384067	0.0294333	-0.649233	0.299383	0.0892028	0.0499574	0.193538	0.914814	0.00702389	0.667104
Inositol-trisphosphate 3-kinase B OS=Homo sapiens OX=9606 GN=ITPKB PE=1 SV=5	ITPKB	6	-0.1841	-0.044	0.383967	0.0213333	-0.344733	-0.53055	0.468227	0.764356	0.251608	0.956178	0.467978	0.146134
FAD-dependent oxidoreductase domain-containing protein 2 OS=Homo sapiens OX=9606 GN=FOXRED2 PE=1 SV=1	FOXRED2	2	1.1986	0.641767	0.383933	0.3749	-1.87033	-3.19423	0.136068	0.388546	0.40831	0.839637	0.199158	0.0950157
Tricarboxylate transport protein, mitochondrial OS=Homo sapiens OX=9606 GN=SLC25A1 PE=1 SV=2	SLC25A1	5	0.7288	0.748867	0.3839	0.197933	-0.255333	0.225733	0.0237478	0.0947363	0.100284	0.26622	0.233058	0.700243
Inactive tyrosine-protein kinase PEAK1 OS=Homo sapiens OX=9606 GN=PEAK1 PE=1 SV=4	PEAK1	11	0.0947667	0.213567	0.383167	0.156067	-0.096	-0.8926	0.640131	0.23052	0.469055	0.583114	0.894094	0.627941
UPF0428 protein CXorf56 OS=Homo sapiens OX=9606 GN=CXorf56 PE=1 SV=1	CXorf56	6	0.581433	0.438967	0.382933	0.0479	-0.3013	-0.129617	0.091649	0.104201	0.183394	0.832903	0.621501	0.877808
Proline-, glutamic acid- and leucine-rich protein 1 OS=Homo sapiens OX=9606 GN=PELP1 PE=1 SV=2	PELP1	4	0.0110667	1.1709	0.382767	0.2483	-0.055	-0.442417	0.82576	0.00376594	0.205095	0.288935	0.850769	0.367113
Glyoxylate reductase 1 homolog (Fragment) OS=Homo sapiens OX=9606 GN=GLYR1 PE=1 SV=2	GLYR1	9	0.5919	0.8747	0.3827	-0.513767	0.167133	0.40205	0.142515	0.0385993	0.318547	0.0511879	0.606635	0.412358
Phosphoserine aminotransferase OS=Homo sapiens OX=9606 GN=PSAT1 PE=1 SV=2	PSAT1	5	1.19557	0.0696	0.3822	0.860867	-0.272633	-0.159317	0.0185231	0.765198	0.55296	0.207839	0.535986	0.863398
26S proteasome regulatory subunit 6B OS=Homo sapiens OX=9606 GN=PSMC4 PE=1 SV=2	PSMC4	21	1.0177	1.07157	0.382133	0.5195	-0.8267	-0.768617	0.213768	0.182581	0.346425	0.399222	0.048109	0.223415
Exportin-4 OS=Homo sapiens OX=9606 GN=XPO4 PE=1 SV=2	XPO4	13	0.761767	1.5777	0.381867	0.171367	-0.2561	-0.401433	0.0337704	0.0403869	0.110484	0.520255	0.206661	0.456551
Src-like-adapter OS=Homo sapiens OX=9606 GN=SLA PE=1 SV=3	SLA	2	0.807667	0.682867	0.381867	0.950233	-0.0586	-0.0851167	0.0591271	0.0255298	0.157828	0.107941	0.997962	0.839206
Alpha-helical coiled-coil rod protein OS=Homo sapiens OX=9606 GN=CCHCR1 PE=1 SV=1	CCHCR1	3	0.568867	0.0405	0.381567	-0.604267	0.367367	0.0743833	0.222673	0.91073	0.430818	0.267163	0.499145	0.88973
Mitochondrial mRNA pseudouridine synthase TRUB2 OS=Homo sapiens OX=9606 GN=TRUB2 PE=1 SV=1	TRUB2	2	1.22067	0.8637	0.381433	0.845867	-0.721433	-0.6541	0.0251604	0.270779	0.388303	0.0687818	0.0473334	0.388431
Docking protein 2 OS=Homo sapiens OX=9606 GN=DOK2 PE=1 SV=2	DOK2	5	0.912367	0.143367	0.381167	0.7203	-0.424167	-0.92315	0.21963	0.539241	0.598628	0.0333525	0.297063	0.0986616
Neutral alpha-glucosidase AB OS=Homo sapiens OX=9606 GN=GANAB PE=1 SV=3	GANAB	33	0.754267	0.716433	0.381033	0.411567	-0.196833	-0.178017	0.0262425	0.0468532	0.11447	0.06257	0.36145	0.803355
Splicing factor YJU2 OS=Homo sapiens OX=9606 GN=YJU2 PE=1 SV=1	YJU2	6	1.087	0.925133	0.380867	0.131033	-0.1539	-0.179467	0.0705578	0.00135873	0.184932	0.595911	0.290671	0.835075
Low molecular weight phosphotyrosine protein phosphatase OS=Homo sapiens OX=9606 GN=ACP1 PE=1 SV=3	ACP1	4	0.649167	0.605467	0.380733	0.5476	-0.106967	-0.268817	0.301066	0.197942	0.276275	0.174419	0.578526	0.729072
Misshapen-like kinase 1 OS=Homo sapiens OX=9606 GN=MINK1 PE=1 SV=2	MINK1	18	0.441367	0.511633	0.3802	0.306433	-0.0243	0.286883	0.121989	0.0807092	0.0660022	0.165593	0.849515	0.650233
U2 snRNP-associated SURP motif-containing protein OS=Homo sapiens OX=9606 GN=U2SURP PE=1 SV=2	U2SURP	37	0.782767	0.700433	0.380033	0.254133	-0.355	-0.200467	0.00629673	0.0750365	0.283228	0.238151	0.0765633	0.686783
DNA-directed RNA polymerases I and III subunit RPAC1 OS=Homo sapiens OX=9606 GN=POLR1C PE=1 SV=1	POLR1C	9	0.697267	0.862367	0.3799	0.4573	-0.00753333	0.1176	0.000873288	0.0608929	0.0643548	0.0267633	0.991983	0.737327
Chromodomain-helicase-DNA-binding protein 9 OS=Homo sapiens OX=9606 GN=CHD9 PE=1 SV=2	CHD9	10	0.0229	0.6307	0.3798	-0.0157	0.157	0.782833	0.974647	0.220034	0.534916	0.85628	0.53825	0.327357
Formin-like protein 1 OS=Homo sapiens OX=9606 GN=FMNL1 PE=1 SV=3	FMNL1	35	0.943767	0.661333	0.379733	0.619233	-0.701233	-0.431233	0.0250187	0.218714	0.262234	0.233099	0.0419225	0.584835
Telomere length and silencing protein 1 homolog OS=Homo sapiens OX=9606 GN=C9orf78 PE=1 SV=1	C9orf78	9	0.314433	0.139467	0.379733	0.517933	-0.596033	-1.6263	0.631287	0.618377	0.465075	0.314562	0.269224	0.0674868
Serine/threonine-protein kinase A-Raf OS=Homo sapiens OX=9606 GN=ARAF PE=1 SV=2	ARAF	10	0.668533	0.779833	0.379367	-0.0394	-0.0724333	0.1733	0.0606521	0.037853	0.178501	0.809892	0.698207	0.796982
Zinc finger protein 446 OS=Homo sapiens OX=9606 GN=ZNF446 PE=1 SV=1	ZNF446	3	1.18733	0.656433	0.379233	0.789033	-0.784633	-0.933617	0.222957	0.0807527	0.441126	0.0900148	0.132317	0.35356
Activator of basal transcription 1 OS=Homo sapiens OX=9606 GN=ABT1 PE=1 SV=1	ABT1	6	0.553133	0.766267	0.379133	0.3961	-0.158333	0.371417	0.0779251	0.0655929	0.198402	0.224614	0.674165	0.617317
Centriolar coiled-coil protein of 110 kDa OS=Homo sapiens OX=9606 GN=CCP110 PE=1 SV=3	CCP110	8	0.677533	0.3694	0.379133	0.541233	-0.6585	-0.663283	0.00548133	0.355438	0.369871	0.288823	0.0517039	0.496211
Histone demethylase UTY OS=Homo sapiens OX=9606 GN=UTY PE=1 SV=2	UTY	5	0.585267	0.3297	0.3791	0.637733	-0.865267	0.719683	0.263733	0.482474	0.461641	0.276751	0.243044	0.220924
Phosphorylated adapter RNA export protein OS=Homo sapiens OX=9606 GN=PHAX PE=1 SV=1	PHAX	6	-0.183167	0.619133	0.378933	0.121633	0.131567	-0.526367	0.567819	0.0986254	0.23836	0.806918	0.778369	0.623382
DNA helicase (Fragment) OS=Homo sapiens OX=9606 GN=ATRX PE=1 SV=1	ATRX	16	1.25183	0.800067	0.378833	-0.1487	-1.9418	-0.52305	0.0143791	0.256681	0.281836	0.636202	0.107274	0.565526
V-type proton ATPase catalytic subunit A OS=Homo sapiens OX=9606 GN=ATP6V1A PE=1 SV=2	ATP6V1A	10	0.771	0.976133	0.378767	-0.0005	-0.186567	-0.594983	0.251234	0.154044	0.1385	0.879306	0.246886	0.43214
Sp110 nuclear body protein OS=Homo sapiens OX=9606 GN=SP110 PE=1 SV=5	SP110	9	0.620367	0.5796	0.378767	0.0653667	-0.5086	-0.208567	0.35371	0.163481	0.0474643	0.954217	0.229481	0.896207
Arf-GAP with coiled-coil, ANK repeat and PH domain-containing protein 1 OS=Homo sapiens OX=9606 GN=ACAP1 PE=1 SV=1	ACAP1	18	0.708	0.906733	0.378633	0.413567	-0.2783	-0.184567	0.00136027	0.0164318	0.182519	0.0983186	0.52322	0.697132
Sideroflexin-4 OS=Homo sapiens OX=9606 GN=SFXN4 PE=1 SV=1	SFXN4	4	0.6839	0.7402	0.378567	0.179533	-0.1314	0.199667	0.0225093	0.0883903	0.0895425	0.437793	0.787937	0.670577
Dual specificity mitogen-activated protein kinase kinase 7 OS=Homo sapiens OX=9606 GN=MAP2K7 PE=1 SV=2	MAP2K7	7	0.706867	0.601733	0.378433	0.0904667	-0.0125	-0.05225	0.00194139	0.106	0.102499	0.676703	0.852192	0.920346
Centromere protein V OS=Homo sapiens OX=9606 GN=CENPV PE=1 SV=1	CENPV	6	1.14833	0.5602	0.378433	0.192867	-0.434567	-0.210667	0.0130266	0.410132	0.197668	0.745774	0.212195	0.947096
Thyroid adenoma-associated protein OS=Homo sapiens OX=9606 GN=THADA PE=1 SV=1	THADA	8	0.148233	0.7483	0.378167	0.442333	0.336033	-0.182233	0.560265	0.20631	0.27305	0.126853	0.100451	0.587515
Protein mono-ADP-ribosyltransferase PARP4 OS=Homo sapiens OX=9606 GN=PARP4 PE=1 SV=3	PARP4	5	0.501267	0.542733	0.378133	0.2169	-0.345133	-0.225383	0.0328131	0.235322	0.195427	0.687667	0.222644	0.788653
Protein regulator of cytokinesis 1 OS=Homo sapiens OX=9606 GN=PRC1 PE=1 SV=2	PRC1	5	0.588367	0.4911	0.377867	0.194433	-0.237767	-0.174733	0.00683092	0.0671972	0.332451	0.34111	0.189821	0.779349
Eukaryotic translation initiation factor 2A OS=Homo sapiens OX=9606 GN=EIF2A PE=1 SV=3	EIF2A	12	0.411567	0.645333	0.377733	0.5493	0.0826667	-0.03565	0.101521	0.00119955	0.0320128	0.0819434	0.542704	0.971488
Glutamate--cysteine ligase regulatory subunit OS=Homo sapiens OX=9606 GN=GCLM PE=1 SV=1	GCLM	4	0.686567	0.695567	0.377233	0.428467	-0.305733	-0.315583	0.00813961	0.0921921	0.190198	0.0443656	0.0891399	0.404798
5'-nucleotidase OS=Homo sapiens OX=9606 GN=NT5C3A PE=1 SV=1	NT5C3A	5	0.659933	1.14083	0.376833	0.774533	-0.5854	-0.39945	0.322386	0.147912	0.452687	0.0211325	0.0762622	0.63502
Transmembrane protein 209 OS=Homo sapiens OX=9606 GN=TMEM209 PE=1 SV=2	TMEM209	9	0.782733	0.975167	0.376567	0.095	-0.218833	-0.211467	0.0455759	0.0329805	0.163909	0.291872	0.142554	0.650172
Focadhesin OS=Homo sapiens OX=9606 GN=FOCAD PE=1 SV=1	FOCAD	14	1.32767	0.841767	0.376367	-0.340033	-0.699533	-0.482667	0.0354371	0.241124	0.333644	0.465053	0.0478677	0.242397
Melanoma-associated antigen 4 OS=Homo sapiens OX=9606 GN=MAGEA4 PE=1 SV=2	MAGEA4	10	0.646067	0.722533	0.376367	0.5063	-0.185633	0.105533	0.0830072	0.0621002	0.0982026	0.158734	0.38424	0.653236
Brefeldin A-inhibited guanine nucleotide-exchange protein 1 OS=Homo sapiens OX=9606 GN=ARFGEF1 PE=1 SV=2	ARFGEF1	25	0.963267	0.906667	0.376167	0.394067	-0.5122	-0.429383	0.0328291	0.0766923	0.274486	0.0724637	0.182054	0.493161
39S ribosomal protein L16, mitochondrial OS=Homo sapiens OX=9606 GN=MRPL16 PE=1 SV=1	MRPL16	7	1.0385	0.959567	0.376067	0.2062	0.0531667	-0.0295333	0.0489431	0.00382545	0.218541	0.264742	0.854624	0.93667
HAUS augmin-like complex subunit 1 OS=Homo sapiens OX=9606 GN=HAUS1 PE=1 SV=1	HAUS1	6	0.570267	0.7192	0.376033	1.03417	0.1617	0.127167	0.186319	0.017067	0.0971923	0.10137	0.522496	0.476507
EKC/KEOPS complex subunit LAGE3 OS=Homo sapiens OX=9606 GN=LAGE3 PE=1 SV=2	LAGE3	3	0.3054	0.6037	0.375833	0.696	-0.414167	-0.2076	0.113028	0.0177163	0.31149	0.188796	0.396868	0.862238
Histone acetyltransferase KAT7 OS=Homo sapiens OX=9606 GN=KAT7 PE=1 SV=1	KAT7	14	0.797633	0.794467	0.3757	0.507467	0.2403	0.500567	0.0358468	0.10235	0.132824	0.0645626	0.40414	0.470253
Ubiquitin-conjugating enzyme E2 G2 OS=Homo sapiens OX=9606 GN=UBE2G2 PE=1 SV=1	UBE2G2	3	1.52267	0.9149	0.375467	0.0274667	0.0909	0.17515	0.0832059	0.0144049	0.347504	0.848001	0.777971	0.561606
5'-AMP-activated protein kinase subunit gamma-1 OS=Homo sapiens OX=9606 GN=PRKAG1 PE=1 SV=1	PRKAG1	10	0.911267	0.426467	0.375433	0.757667	-0.2863	-0.527933	0.00454922	0.328842	0.263259	0.115729	0.175763	0.626187
Polyadenylate-binding protein 2 OS=Homo sapiens OX=9606 GN=PABPN1 PE=1 SV=1	PABPN1	2	1.38253	0.487633	0.3753	1.77237	-0.3309	0.159583	0.020818	0.4763	0.481223	0.101689	0.238113	0.771094
Adenomatous polyposis coli protein OS=Homo sapiens OX=9606 GN=APC PE=1 SV=2	APC	14	0.495633	0.669233	0.3752	0.120067	-0.0203333	-0.004	0.0568353	0.0270284	0.103705	0.302186	0.971809	0.918515
Acylglycerol kinase, mitochondrial OS=Homo sapiens OX=9606 GN=AGK PE=1 SV=1	AGK	4	0.216667	1.17477	0.375033	-0.190133	-0.674467	0.04335	0.634384	0.0301978	0.45138	0.674037	0.103538	0.895806
TOX high mobility group box family member 4 OS=Homo sapiens OX=9606 GN=TOX4 PE=1 SV=1	TOX4	6	0.438533	0.5832	0.375033	0.0524667	-0.2584	-0.20935	0.0360929	0.013531	0.0968228	0.623398	0.15551	0.409288
26S proteasome non-ATPase regulatory subunit 8 OS=Homo sapiens OX=9606 GN=PSMD8 PE=1 SV=2	PSMD8	3	0.9534	1.18117	0.374967	0.566367	-0.494967	0.6266	0.0558312	0.00790495	0.25551	0.0222525	0.0305255	0.272679
Small integral membrane protein 26 OS=Homo sapiens OX=9606 GN=SMIM26 PE=3 SV=1	SMIM26	2	0.567333	0.6398	0.374933	-1.1899	0.0957333	1.3041	0.483492	0.315531	0.000331514	0.151223	0.711445	0.138451
Nardilysin OS=Homo sapiens OX=9606 GN=NRDC PE=1 SV=3	NRDC	21	0.285133	0.475033	0.3747	0.418867	-0.296267	-0.0144	0.680093	0.265461	0.399416	0.262875	0.440676	0.821853
Parafibromin OS=Homo sapiens OX=9606 GN=CDC73 PE=1 SV=1	CDC73	23	0.778833	0.939733	0.374667	0.153167	-0.1351	0.125967	0.0825302	0.0827427	0.211447	0.54603	0.754034	0.796735
Kinesin-like protein KIF13B OS=Homo sapiens OX=9606 GN=KIF13B PE=1 SV=2	KIF13B	12	0.6285	1.81223	0.3745	0.5033	-0.0288333	-0.121	0.110542	0.313703	0.755922	0.432419	0.881903	0.952876
Calpain-15 OS=Homo sapiens OX=9606 GN=CAPN15 PE=1 SV=1	CAPN15	2	0.909033	0.6238	0.374433	0.245133	-0.191167	-0.724917	0.15191	0.285878	0.51731	0.601084	0.579562	0.307113
Leukotriene A-4 hydrolase OS=Homo sapiens OX=9606 GN=LTA4H PE=1 SV=2	LTA4H	8	0.389633	0.554933	0.3744	0.3517	-0.3049	-0.14055	0.291449	0.0143902	0.417908	0.813665	0.433626	0.686184
C2 domain-containing protein 5 OS=Homo sapiens OX=9606 GN=C2CD5 PE=1 SV=1	C2CD5	6	0.844133	0.4546	0.3743	0.6033	0.109167	-0.36745	0.147897	0.174924	0.419841	0.133133	0.701424	0.193769
Very-long-chain 3-oxoacyl-CoA reductase OS=Homo sapiens OX=9606 GN=HSD17B12 PE=1 SV=2	HSD17B12	4	0.838767	0.8046	0.374167	0.136867	-0.153533	-0.05155	0.0273341	0.0490202	0.118035	0.377734	0.366209	0.995881
BolA-like protein 2 OS=Homo sapiens OX=9606 GN=BOLA2 PE=1 SV=1	BOLA2	4	0.650433	0.479367	0.374133	0.484	-0.338833	-0.571767	0.153187	0.157827	0.238625	0.299284	0.418178	0.0724558
Vacuolar protein sorting-associated protein 52 homolog OS=Homo sapiens OX=9606 GN=VPS52 PE=1 SV=1	VPS52	15	0.667267	0.587367	0.374033	0.377633	-0.3057	-0.0879333	0.0237727	0.0325895	0.321022	0.239262	0.26283	0.914863
Tubulin beta-4B chain OS=Homo sapiens OX=9606 GN=TUBB4B PE=1 SV=1	TUBB4B	21	0.9598	1.253	0.374	0.554367	-0.130667	0.244667	0.00908827	0.0607392	0.216858	0.0664461	0.457993	0.701301
ATP-dependent RNA helicase DDX19A OS=Homo sapiens OX=9606 GN=DDX19A PE=1 SV=1	DDX19A	11	1.28857	1.247	0.3739	0.0581333	-0.442533	-0.0906	0.0451076	0.0972433	0.120206	0.923947	0.0316948	0.826989
TraB domain-containing protein OS=Homo sapiens OX=9606 GN=TRABD PE=1 SV=1	TRABD	10	0.926767	0.805233	0.3738	0.590233	-0.154667	-0.0526	0.00884393	0.0812648	0.274907	0.0610025	0.624386	0.916972
Centrosome-associated protein CEP250 OS=Homo sapiens OX=9606 GN=CEP250 PE=1 SV=2	CEP250	20	0.805667	0.633933	0.373667	0.186767	-0.807567	-0.606383	0.000101158	0.153041	0.178404	0.794104	0.0598118	0.378921
RUS family member 1 OS=Homo sapiens OX=9606 GN=RUSF1 PE=1 SV=1	RUSF1	6	1.00547	0.706933	0.3736	0.6743	-0.597433	-0.46435	0.00715843	0.207755	0.267396	0.206116	0.0158238	0.566738
Recombining binding protein suppressor of hairless OS=Homo sapiens OX=9606 GN=RBPJ PE=1 SV=3	RBPJ	6	0.659067	0.455333	0.373067	0.477833	-0.113233	-0.845	0.00557976	0.229879	0.24712	0.332028	0.578408	0.135813
Sigma intracellular receptor 2 OS=Homo sapiens OX=9606 GN=TMEM97 PE=1 SV=1	TMEM97	4	0.938967	0.644467	0.372867	0.7989	-0.815033	-0.336517	0.040574	0.251454	0.326574	0.109262	0.0480154	0.90617
3-hydroxyacyl-CoA dehydrogenase type-2 OS=Homo sapiens OX=9606 GN=HSD17B10 PE=1 SV=3	HSD17B10	11	0.8394	1.00413	0.372567	0.192	-0.0249667	-0.18165	0.0724317	0.045847	0.123372	0.532061	0.891214	0.657222
Ras GTPase-activating protein-binding protein 2 OS=Homo sapiens OX=9606 GN=G3BP2 PE=1 SV=2	G3BP2	14	0.3045	0.506533	0.3725	0.134967	0.163233	0.338783	0.266968	0.0889628	0.115817	0.582155	0.538005	0.0751391
Guanylate-binding protein 1 OS=Homo sapiens OX=9606 GN=GBP1 PE=1 SV=2	GBP1	11	0.626633	1.0826	0.372467	0.0705667	-0.598733	-0.698567	0.243295	0.00723399	0.151413	0.928235	0.0918003	0.354101
Telomere length regulation protein TEL2 homolog OS=Homo sapiens OX=9606 GN=TELO2 PE=1 SV=2	TELO2	20	1.3779	1.02293	0.372433	0.6752	-0.425633	-0.538933	6.53265e-05	0.190808	0.404091	0.0364055	0.0812279	0.676684
Arf-GAP with coiled-coil, ANK repeat and PH domain-containing protein 2 OS=Homo sapiens OX=9606 GN=ACAP2 PE=1 SV=1	ACAP2	10	-0.0344667	-0.1936	0.372367	1.4058	-0.0647333	0.514367	0.943986	0.611764	0.228791	0.0945765	0.576776	0.574977
RNA-binding protein 6 OS=Homo sapiens OX=9606 GN=RBM6 PE=1 SV=5	RBM6	36	0.542533	0.883767	0.372333	0.335567	-0.113767	0.00926667	0.00854867	0.0229853	0.0523206	0.0441311	0.463251	0.934
Non-specific serine/threonine protein kinase OS=Homo sapiens OX=9606 GN=CSNK1G1 PE=1 SV=1	CSNK1G1	7	0.679033	0.3377	0.3719	0.158967	-0.181167	-0.0537	0.0675401	0.315814	0.0174353	0.234978	0.887707	0.842897
Eukaryotic elongation factor 2 kinase OS=Homo sapiens OX=9606 GN=EEF2K PE=1 SV=2	EEF2K	3	0.235133	0.430333	0.371833	0.529633	-0.552267	0.8191	0.620509	0.325043	0.560963	0.479875	0.627894	0.366121
Glutamate dehydrogenase 1, mitochondrial OS=Homo sapiens OX=9606 GN=GLUD1 PE=1 SV=2	GLUD1	12	0.545533	0.728667	0.371833	0.347	-0.0631333	0.0519333	0.175291	0.112521	0.0879394	0.0181555	0.82563	0.899511
DNA-directed RNA polymerase I subunit RPA2 OS=Homo sapiens OX=9606 GN=POLR1B PE=1 SV=2	POLR1B	12	0.8971	0.995367	0.3715	0.2745	-0.3262	-0.153833	0.0505516	0.0692226	0.3587	0.406337	0.105178	0.544135
Ras-related protein Rab-27A OS=Homo sapiens OX=9606 GN=RAB27A PE=1 SV=3	RAB27A	4	0.911267	1.28033	0.371433	0.4843	0.326667	0.31125	0.029108	0.00848449	0.27353	0.164418	0.199432	0.459809
Pre-mRNA-splicing factor RBM22 OS=Homo sapiens OX=9606 GN=RBM22 PE=1 SV=1	RBM22	11	0.8477	0.3997	0.371333	0.422367	-0.2975	-0.529083	0.0380923	0.158019	0.169241	0.200241	0.0477718	0.476968
Lysine-specific demethylase 5D OS=Homo sapiens OX=9606 GN=KDM5D PE=1 SV=2	KDM5D	5	0.751533	0.196867	0.3712	0.535833	-0.3554	0.106383	0.0667077	0.428764	0.247068	0.174725	0.440193	0.988226
Lanosterol synthase OS=Homo sapiens OX=9606 GN=LSS PE=1 SV=1	LSS	11	0.716867	0.7257	0.3712	0.1401	-0.401633	-0.181683	0.00286278	0.0120249	0.217795	0.529356	0.0619235	0.687699
Ubiquitin recognition factor in ER-associated degradation protein 1 OS=Homo sapiens OX=9606 GN=UFD1 PE=1 SV=3	UFD1	5	0.803633	0.3644	0.3712	0.9597	-0.331	-0.5053	0.0693033	0.274504	0.635465	0.0978312	0.330274	0.379834
WD repeat and FYVE domain-containing protein 1 (Fragment) OS=Homo sapiens OX=9606 GN=WDFY1 PE=1 SV=1	WDFY1	2	0.133233	1.19083	0.370967	0.705067	0.367067	0.415083	0.848855	0.19201	0.374497	0.423809	0.767256	0.622473
1-phosphatidylinositol 4,5-bisphosphate phosphodiesterase gamma-2 OS=Homo sapiens OX=9606 GN=PLCG2 PE=1 SV=4	PLCG2	9	0.731033	1.63537	0.3703	1.29003	-0.8747	-0.1039	0.992178	0.44523	0.496655	0.210705	0.297506	0.828942
Phosphoribosyl pyrophosphate synthase-associated protein 2 OS=Homo sapiens OX=9606 GN=PRPSAP2 PE=1 SV=1	PRPSAP2	8	0.576767	0.505033	0.370067	0.0444667	-0.3196	-0.759017	0.0355115	0.0624537	0.29491	0.797183	0.474722	0.017957
Ribosome biogenesis protein BOP1 OS=Homo sapiens OX=9606 GN=BOP1 PE=1 SV=2	BOP1	17	0.843067	0.491833	0.369567	0.504167	-0.315833	0.0979	0.00340523	0.257619	0.119582	0.0708477	0.0577629	0.800367
Ubiquitin carboxyl-terminal hydrolase 1 OS=Homo sapiens OX=9606 GN=USP1 PE=1 SV=1	USP1	8	-0.198767	0.7303	0.369333	0.323667	0.290867	-0.05745	0.439682	0.0165339	0.311918	0.0976115	0.192938	0.795284
FAD-dependent oxidoreductase domain-containing protein 1 OS=Homo sapiens OX=9606 GN=FOXRED1 PE=1 SV=2	FOXRED1	8	1.01273	1.04997	0.3692	0.165467	-0.347233	-0.114233	0.0011298	0.0894422	0.0344121	0.495268	0.0280166	0.856212
Protein S100-A14 OS=Homo sapiens OX=9606 GN=S100A14 PE=1 SV=1	S100A14	5	-0.2723	-0.4924	0.3686	0.160333	-0.168167	-0.547417	0.628237	0.321038	0.480097	0.53088	0.837373	0.851105
Integrator complex subunit 14 OS=Homo sapiens OX=9606 GN=INTS14 PE=1 SV=1	INTS14	2	0.796333	-0.404133	0.368567	0.2913	1.30367	-0.9804	0.283444	0.751607	0.605453	0.942186	0.0886938	0.0215625
Very-long-chain enoyl-CoA reductase OS=Homo sapiens OX=9606 GN=TECR PE=1 SV=1	TECR	11	0.694067	0.727	0.3685	0.122133	-0.2502	0.0512333	0.0594138	0.0965432	0.199601	0.436234	0.17442	0.910921
Cyclin-H OS=Homo sapiens OX=9606 GN=CCNH PE=1 SV=1	CCNH	6	1.04713	0.6124	0.368367	0.430933	-0.579333	-1.05813	0.0093552	0.207861	0.300857	0.446967	0.0423896	0.34232
Sorting nexin-6 OS=Homo sapiens OX=9606 GN=SNX6 PE=1 SV=1	SNX6	8	0.526233	0.899233	0.368367	0.720467	0.1236	0.293817	0.20486	0.00288895	0.136627	0.0025818	0.381711	0.660528
Coiled-coil and C2 domain-containing protein 1A OS=Homo sapiens OX=9606 GN=CC2D1A PE=1 SV=1	CC2D1A	15	0.867433	0.905533	0.368367	0.5013	-0.6628	-0.508867	0.0514189	0.0867056	0.279023	0.304303	0.193443	0.311137
Zinc finger protein 1 homolog OS=Homo sapiens OX=9606 GN=ZFP1 PE=1 SV=1	ZFP1	2	0.720867	1.37383	0.368133	0.847767	0.0722	0.852933	0.256554	0.19136	0.285036	0.284201	0.704086	0.109391
Sororin OS=Homo sapiens OX=9606 GN=CDCA5 PE=1 SV=1	CDCA5	5	0.962667	1.36103	0.368067	0.7589	0.413067	0.786817	0.0883327	0.0278701	0.346212	0.171139	0.528753	0.446216
DNA ligase 3 OS=Homo sapiens OX=9606 GN=LIG3 PE=1 SV=2	LIG3	26	1.2583	0.8821	0.368	0.7732	-0.706733	-0.632817	0.0104168	0.218773	0.372524	0.0554112	0.031878	0.288926
Mitogen-activated protein kinase OS=Homo sapiens OX=9606 GN=MAPK14 PE=1 SV=1	MAPK14	4	0.974033	0.444767	0.368	0.8923	-0.497367	-1.12223	0.0305379	0.288945	0.504175	0.037869	0.288578	0.068347
Pumilio homolog 3 OS=Homo sapiens OX=9606 GN=PUM3 PE=1 SV=3	PUM3	20	0.900767	0.8246	0.367933	0.270333	-0.5008	-0.323	0.0338229	0.196617	0.189739	0.574897	0.0208432	0.79627
EH domain-containing protein 4 OS=Homo sapiens OX=9606 GN=EHD4 PE=1 SV=1	EHD4	14	0.818667	0.6539	0.3672	0.261033	-0.5053	-0.809883	0.0332721	0.206265	0.312973	0.470579	0.0189825	0.366175
mRNA turnover protein 4 homolog OS=Homo sapiens OX=9606 GN=MRTO4 PE=1 SV=2	MRTO4	10	0.8366	1.0042	0.367033	0.247433	0.203967	0.428717	0.0428246	0.00426585	0.201607	0.548819	0.510765	0.496555
DEK oncogene (DNA binding), isoform CRA_b OS=Homo sapiens OX=9606 GN=DEK PE=1 SV=2	DEK	11	0.977	0.7618	0.367033	0.315233	-0.290667	-0.38455	0.00703115	0.072204	0.236712	0.520518	0.0919315	0.136415
F-box only protein 22 OS=Homo sapiens OX=9606 GN=FBXO22 PE=1 SV=1	FBXO22	6	0.6945	0.660567	0.366767	0.405733	-0.00726667	-0.170183	0.0217348	0.255891	0.299656	0.232699	0.945426	0.587961
E3 ubiquitin-protein ligase CHIP OS=Homo sapiens OX=9606 GN=STUB1 PE=1 SV=2	STUB1	4	0.691	0.314733	0.3667	0.358267	-0.2072	-0.567333	0.062868	0.181668	0.155939	0.383593	0.251695	0.231875
U4/U6.U5 tri-snRNP-associated protein 1 OS=Homo sapiens OX=9606 GN=SART1 PE=1 SV=1	SART1	35	0.690467	0.835167	0.366667	0.312567	-0.3526	-0.282017	0.0745616	0.074855	0.368809	0.41935	0.00624441	0.706538
Exocyst complex component 6 OS=Homo sapiens OX=9606 GN=EXOC6 PE=1 SV=3	EXOC6	8	0.879533	0.5783	0.3666	0.752433	-0.4968	-0.636367	0.000310249	0.0486954	0.335135	0.129949	0.0662479	0.792313
Septin-1 OS=Homo sapiens OX=9606 GN=SEPTIN1 PE=1 SV=2	SEPTIN1	11	0.507967	0.788433	0.366533	0.531333	0.0421	0.12125	0.00659206	0.026734	0.17117	0.0580988	0.393546	0.61858
Copine-1 OS=Homo sapiens OX=9606 GN=CPNE1 PE=1 SV=1	CPNE1	8	1.00783	0.588567	0.366067	1.10203	-0.742733	-0.770183	0.0789017	0.326076	0.646488	0.238757	0.159321	0.294948
Melanoma inhibitory activity protein 2 OS=Homo sapiens OX=9606 GN=MIA2 PE=1 SV=1	MIA2	12	-0.084	0.04	0.366033	0.0545	-0.189833	-0.31265	0.75295	0.822934	0.488806	0.914064	0.697596	0.718355
Gasdermin-D (Fragment) OS=Homo sapiens OX=9606 GN=GSDMD PE=1 SV=1	GSDMD	5	0.6491	0.859567	0.3658	0.547533	-0.2385	0.184083	0.0697904	0.0924565	0.00613657	0.247144	0.598932	0.491449
Nuclear-interacting partner of ALK OS=Homo sapiens OX=9606 GN=ZC3HC1 PE=1 SV=1	ZC3HC1	5	0.4414	0.868133	0.3658	0.1913	-0.0953667	0.0229167	0.0646644	0.00447771	0.0932105	0.440428	0.802819	0.943432
ATP-dependent RNA helicase DDX50 OS=Homo sapiens OX=9606 GN=DDX50 PE=1 SV=1	DDX50	30	1.29297	0.806067	0.365367	0.9123	-0.447967	-0.2011	0.051196	0.27203	0.164195	0.355569	0.297996	0.970623
Treacle protein (Fragment) OS=Homo sapiens OX=9606 GN=TCOF1 PE=1 SV=1	TCOF1	41	0.275833	0.510333	0.365367	0.113867	0.0952333	-3.55271e-15	0.435702	0.131949	0.120055	0.381178	0.567378	0.995162
Taperin OS=Homo sapiens OX=9606 GN=TPRN PE=1 SV=2	TPRN	4	-0.0363667	0.732267	0.365333	1.3148	1.1791	-0.0614	0.799731	0.258844	0.296311	0.0665077	0.307378	0.893313
Ethanolamine-phosphate cytidylyltransferase OS=Homo sapiens OX=9606 GN=PCYT2 PE=1 SV=1	PCYT2	7	0.450133	0.5023	0.365267	0.313967	-0.351167	-0.572017	0.308829	0.0105999	0.00471379	0.539825	0.169821	0.22588
Alpha-1,3-glucosyltransferase (Fragment) OS=Homo sapiens OX=9606 GN=ALG8 PE=1 SV=1	ALG8	2	1.34733	0.7716	0.365033	0.403333	-1.43637	-1.44523	0.00433558	0.354104	0.444146	0.816449	0.0498405	0.146449
WD repeat-containing protein 82 OS=Homo sapiens OX=9606 GN=WDR82 PE=1 SV=1	WDR82	6	1.39837	1.44763	0.364967	1.0707	-0.5974	-0.558217	0.000460554	0.185402	0.414258	0.177077	0.303229	0.710693
Ufm1-specific protease 2 OS=Homo sapiens OX=9606 GN=UFSP2 PE=1 SV=3	UFSP2	3	0.234667	0.4225	0.364733	0.386567	-0.541	-0.492233	0.532962	0.0827532	0.103163	0.588199	0.24761	0.377653
Solute carrier family 25 member 40 OS=Homo sapiens OX=9606 GN=SLC25A40 PE=1 SV=1	SLC25A40	3	0.237033	1.06877	0.364567	0.102233	0.0757333	0.1084	0.696266	0.247272	0.223445	0.695334	0.681397	0.921895
Gamma-tubulin complex component 4 OS=Homo sapiens OX=9606 GN=TUBGCP4 PE=1 SV=1	TUBGCP4	12	0.9519	0.6225	0.3645	0.254767	-0.640233	-0.43625	0.0331352	0.20841	0.299853	0.366561	0.0229933	0.52747
LanC-like protein 2 OS=Homo sapiens OX=9606 GN=LANCL2 PE=1 SV=1	LANCL2	4	0.2712	0.551633	0.364367	0.824533	-0.294467	-0.432867	0.582928	0.0768961	0.429585	0.189301	0.377048	0.376584
Serine/threonine-protein kinase SMG1 OS=Homo sapiens OX=9606 GN=SMG1 PE=1 SV=3	SMG1	9	-0.206467	1.8496	0.364333	0.783067	-0.286367	-0.217017	0.460422	0.231137	0.219837	0.17154	0.261701	0.760728
Glycosylphosphatidylinositol anchor attachment 1 protein OS=Homo sapiens OX=9606 GN=GPAA1 PE=1 SV=3	GPAA1	4	0.924367	0.957567	0.3642	-0.3116	0.107533	0.37545	0.0275144	0.00363619	0.205375	0.245086	0.52856	0.566438
Inactive hydroxysteroid dehydrogenase-like protein 1 OS=Homo sapiens OX=9606 GN=HSDL1 PE=1 SV=3	HSDL1	8	0.6481	0.850933	0.3641	0.240967	-0.0472667	0.287533	0.0180349	0.00696962	0.196656	0.147319	0.8874	0.616548
Muscleblind-like protein 1 OS=Homo sapiens OX=9606 GN=MBNL1 PE=1 SV=1	MBNL1	2	1.62573	1.7051	0.364067	-0.898067	-1.13407	-0.898833	0.16496	0.203821	0.624668	0.389264	0.225753	0.4568
DnaJ homolog subfamily B member 14 OS=Homo sapiens OX=9606 GN=DNAJB14 PE=1 SV=1	DNAJB14	4	0.419667	0.1392	0.364067	0.773633	-0.5929	-0.578117	0.358208	0.68116	0.0582928	0.248748	0.0885597	0.475039
Kinesin-like protein KIFC1 OS=Homo sapiens OX=9606 GN=KIFC1 PE=1 SV=2	KIFC1	22	0.3884	0.582933	0.364067	0.0458667	-0.2686	-0.293083	0.146604	0.00245937	0.0700567	0.761174	0.108951	0.272798
Ubiquitin-protein ligase E3C OS=Homo sapiens OX=9606 GN=UBE3C PE=1 SV=3	UBE3C	18	0.9969	0.628367	0.364	0.422733	-0.865933	-0.7787	0.0217803	0.339235	0.394685	0.376362	0.0356327	0.382507
E3 ubiquitin-protein ligase RNF114 OS=Homo sapiens OX=9606 GN=RNF114 PE=1 SV=1	RNF114	2	2.069	0.545933	0.363667	0.0939	-1.6217	-2.0004	0.0781194	0.421074	0.444739	0.925243	0.104891	0.160414
GRB2-associated-binding protein 2 OS=Homo sapiens OX=9606 GN=GAB2 PE=1 SV=1	GAB2	5	-1.1563	-0.3681	0.363633	-0.276533	-0.619233	-0.26555	0.216052	0.596675	0.929141	0.376805	0.332327	0.879996
DNA (cytosine-5)-methyltransferase 3A OS=Homo sapiens OX=9606 GN=DNMT3A PE=1 SV=4	DNMT3A	8	0.759233	0.2794	0.363533	0.1225	-0.539833	-0.48055	0.0035204	0.363166	0.121899	0.642203	0.0246359	0.686499
Stress-70 protein, mitochondrial OS=Homo sapiens OX=9606 GN=HSPA9 PE=1 SV=2	HSPA9	30	0.9331	0.541767	0.363067	0.818967	-0.418133	-0.4329	0.0193256	0.29789	0.241605	0.0674067	0.0215993	0.658883
Nuclear cap-binding protein subunit 1 OS=Homo sapiens OX=9606 GN=NCBP1 PE=1 SV=1	NCBP1	7	1.22537	0.858533	0.362967	0.439867	0.0562333	-0.0129167	0.0524339	0.0319708	0.0527681	0.296655	0.764194	0.916354
Unconventional myosin-XVIIIa (Fragment) OS=Homo sapiens OX=9606 GN=MYO18A PE=1 SV=1	MYO18A	3	1.29097	0.826867	0.362333	0.315367	-0.1375	0.232017	0.0106052	0.218873	0.284314	0.461132	0.783641	0.718011
Calpain-1 catalytic subunit OS=Homo sapiens OX=9606 GN=CAPN1 PE=1 SV=1	CAPN1	19	0.781467	0.503267	0.362233	0.5094	-0.300733	-0.389917	0.0177043	0.112392	0.127975	0.219809	0.507743	0.658347
Chromodomain-helicase-DNA-binding protein 7 OS=Homo sapiens OX=9606 GN=CHD7 PE=1 SV=3	CHD7	12	0.281633	0.2862	0.3622	0.126567	-0.311533	-0.235033	0.306976	0.290861	0.204922	0.565269	0.211775	0.524554
Golgi-specific brefeldin A-resistance guanine nucleotide exchange factor 1 OS=Homo sapiens OX=9606 GN=GBF1 PE=1 SV=2	GBF1	28	1.04603	0.8525	0.362033	0.781667	-0.791567	-1.04443	0.0114672	0.249591	0.482229	0.220342	0.0172602	0.162653
Guanine nucleotide exchange factor H1 OS=Homo sapiens OX=9606 GN=ARHGEF2 PE=1 SV=1	ARHGEF2	40	0.4769	0.142367	0.361467	-0.1857	0.1843	-0.0614833	0.383469	0.777135	0.379097	0.620656	0.387828	0.90192
Transcription termination factor 1 OS=Homo sapiens OX=9606 GN=TTF1 PE=1 SV=3	TTF1	21	0.806333	0.6163	0.361267	0.295233	-0.608167	-0.0593333	0.057333	0.170154	0.0600394	0.595029	0.0432498	0.956017
Serine beta-lactamase-like protein LACTB, mitochondrial OS=Homo sapiens OX=9606 GN=LACTB PE=1 SV=2	LACTB	11	0.428167	0.572467	0.361033	0.487367	0.0105667	-0.143183	0.36739	0.0284338	0.385317	0.162914	0.900489	0.545978
Peptidyl-prolyl cis-trans isomerase FKBP5 OS=Homo sapiens OX=9606 GN=FKBP5 PE=1 SV=2	FKBP5	7	0.332367	0.7417	0.360967	0.532867	-0.0321667	0.23145	0.422123	0.0640207	0.342143	0.0387361	0.825629	0.403228
Delta(14)-sterol reductase LBR OS=Homo sapiens OX=9606 GN=LBR PE=1 SV=2	LBR	17	1.6844	1.22567	0.360667	0.9574	-0.986233	-0.9858	8.29962e-05	0.300397	0.423655	0.349344	0.051208	0.502226
N-alpha-acetyltransferase 30 OS=Homo sapiens OX=9606 GN=NAA30 PE=1 SV=1	NAA30	7	0.786	0.5185	0.360567	0.2994	-0.2677	-0.661417	0.039099	0.0228183	0.387641	0.45303	0.479748	0.0872008
Cytoplasmic protein NCK2 OS=Homo sapiens OX=9606 GN=NCK2 PE=1 SV=2	NCK2	4	0.627767	0.2928	0.360533	0.5578	-0.227633	-0.511	0.23301	0.107686	0.256168	0.0963507	0.707801	0.275454
Elongator complex protein 6 OS=Homo sapiens OX=9606 GN=ELP6 PE=1 SV=1	ELP6	5	0.959733	0.5506	0.360533	0.0698333	-0.460267	-0.498433	0.0137085	0.171905	0.0869899	0.900841	0.0903375	0.239885
Trinucleotide repeat-containing gene 6C protein OS=Homo sapiens OX=9606 GN=TNRC6C PE=1 SV=3	TNRC6C	18	0.546467	1.57677	0.3605	1.20143	0.904667	0.974733	0.449525	0.267498	0.736563	0.494471	0.274576	0.269701
Trafficking protein particle complex subunit 1 OS=Homo sapiens OX=9606 GN=TRAPPC1 PE=1 SV=1	TRAPPC1	3	1.08287	1.08747	0.360433	1.2028	-0.246333	-0.210883	0.0014057	0.0911638	0.266208	0.0067045	0.291387	0.631931
ATP-dependent RNA helicase DHX29 OS=Homo sapiens OX=9606 GN=DHX29 PE=1 SV=1	DHX29	34	1.48113	0.695633	0.360367	0.330267	-0.4631	-0.307883	0.0575344	0.260479	0.111258	0.607238	0.0230336	0.857809
Eukaryotic translation initiation factor 4E type 2 OS=Homo sapiens OX=9606 GN=EIF4E2 PE=1 SV=1	EIF4E2	7	0.622467	1.13077	0.360033	0.0479	-0.1305	0.0714333	0.0402034	0.0111566	0.470837	0.87486	0.453723	0.847804
Oxygen-dependent coproporphyrinogen-III oxidase, mitochondrial OS=Homo sapiens OX=9606 GN=CPOX PE=1 SV=3	CPOX	2	0.687467	1.05137	0.359933	0.263333	-0.6815	-1.23975	0.0553257	0.0112476	0.25032	0.509255	0.391398	0.0178122
Nuclear pore complex protein Nup50 OS=Homo sapiens OX=9606 GN=NUP50 PE=1 SV=2	NUP50	14	0.376933	0.309667	0.3598	0.175767	-0.1491	-0.205767	0.0481711	0.103406	0.122772	0.334491	0.254051	0.23311
Ribosomal RNA processing protein 1 homolog A OS=Homo sapiens OX=9606 GN=RRP1 PE=1 SV=1	RRP1	15	0.761833	0.582767	0.3598	0.339	-0.148267	0.220383	0.0172859	0.0260806	0.215843	0.196941	0.644874	0.741985
Keratin, type II cytoskeletal 79 OS=Homo sapiens OX=9606 GN=KRT79 PE=1 SV=2	KRT79	19	0.512267	0.9516	0.359767	1.29227	1.63037	-1.16283	0.234831	0.468303	0.509553	0.871438	0.154929	0.272203
GPN-loop GTPase 3 OS=Homo sapiens OX=9606 GN=GPN3 PE=1 SV=2	GPN3	4	0.942867	1.12963	0.359533	0.2969	-1.14223	-0.501333	0.0594498	0.157955	0.205979	0.978484	0.105525	0.619797
Transcriptional adapter 1 OS=Homo sapiens OX=9606 GN=TADA1 PE=1 SV=1	TADA1	3	0.152833	0.747867	0.359533	-0.0594333	-0.146267	0.312533	0.896273	0.042515	0.341049	0.974471	0.67293	0.454386
Elongin-C OS=Homo sapiens OX=9606 GN=ELOC PE=1 SV=1	ELOC	3	0.8829	0.5932	0.359533	0.897933	-0.244633	0.0426667	0.0379892	0.216531	0.403942	0.0533264	0.218792	0.900133
GTP-binding protein 1 OS=Homo sapiens OX=9606 GN=GTPBP1 PE=1 SV=3	GTPBP1	12	0.671133	0.5691	0.3594	0.207967	-0.2936	-0.154083	0.0311425	0.0137459	0.102835	0.549502	0.0814444	0.665345
Branched-chain-amino-acid aminotransferase, cytosolic OS=Homo sapiens OX=9606 GN=BCAT1 PE=1 SV=3	BCAT1	6	0.935833	0.4788	0.359367	0.673033	-0.549667	-0.561883	0.0813263	0.364189	0.120921	0.247393	0.256881	0.197651
Chloride channel CLIC-like protein 1 OS=Homo sapiens OX=9606 GN=CLCC1 PE=1 SV=1	CLCC1	4	-1.05437	-0.133567	0.359233	-0.0877667	0.0843667	-0.546783	0.160959	0.686176	0.780872	0.709862	0.744769	0.135763
Werner syndrome ATP-dependent helicase OS=Homo sapiens OX=9606 GN=WRN PE=1 SV=2	WRN	18	0.983167	0.394167	0.358967	0.366567	-0.7246	-0.6912	0.0122536	0.353717	0.215142	0.83762	0.0937899	0.244136
MICOS complex subunit OS=Homo sapiens OX=9606 GN=APOOL PE=1 SV=1	APOOL	7	1.06243	1.14473	0.358733	0.1521	-0.308767	-0.243683	0.0572245	0.0736866	0.344966	0.418974	0.152468	0.728763
Dolichyl pyrophosphate Man9GlcNAc2 alpha-1,3-glucosyltransferase OS=Homo sapiens OX=9606 GN=ALG6 PE=1 SV=2	ALG6	4	0.8078	1.0268	0.3586	0.226733	-0.0829667	0.176967	0.0424178	0.0434632	0.346669	0.438966	0.754172	0.787899
Probable phospholipid-transporting ATPase IF OS=Homo sapiens OX=9606 GN=ATP11B PE=1 SV=2	ATP11B	3	-0.260367	0.210767	0.358367	0.0393	-0.499533	-0.382817	0.965681	0.534011	0.618654	0.996979	0.211303	0.314339
S-adenosylmethionine synthase isoform type-2 OS=Homo sapiens OX=9606 GN=MAT2A PE=1 SV=1	MAT2A	13	0.4766	0.823433	0.358233	0.0346333	0.119	0.183433	0.200574	0.0973756	0.276038	0.842923	0.695655	0.701463
Transcriptional repressor p66-alpha OS=Homo sapiens OX=9606 GN=GATAD2A PE=1 SV=1	GATAD2A	25	0.239667	0.759033	0.3578	0.110033	-0.153667	0.1412	0.476834	0.0062607	0.330063	0.628849	0.541782	0.790204
Homer protein homolog 1 OS=Homo sapiens OX=9606 GN=HOMER1 PE=1 SV=2	HOMER1	2	0.841733	0.5863	0.357733	1.433	-0.2005	0.5323	0.180725	0.0888339	0.410305	0.0210173	0.56036	0.238429
Eyes absent homolog 3 OS=Homo sapiens OX=9606 GN=EYA3 PE=1 SV=3	EYA3	6	0.421333	0.730833	0.357467	0.353333	-0.00816667	0.39515	0.213569	0.00447407	0.249958	0.321014	0.944636	0.276434
Eukaryotic initiation factor 4A-II OS=Homo sapiens OX=9606 GN=EIF4A2 PE=1 SV=2	EIF4A2	19	0.693067	0.761333	0.357267	0.4921	-0.2	-0.0206167	0.143807	0.000804183	0.0754678	0.193199	0.53685	0.967231
40S ribosomal protein S9 OS=Homo sapiens OX=9606 GN=RPS9 PE=1 SV=3	RPS9	20	0.7769	0.508267	0.357167	0.4629	-0.348267	-0.178733	0.0540747	0.187263	0.268566	0.100366	0.162443	0.963573
BLOC-1-related complex subunit 5 OS=Homo sapiens OX=9606 GN=BORCS5 PE=1 SV=1	BORCS5	3	-0.0162	0.4278	0.357067	0.0391333	1.2805	0.195217	0.802891	0.729732	0.426814	0.72637	0.321696	0.647766
Splicing factor U2AF 35 kDa subunit OS=Homo sapiens OX=9606 GN=U2AF1 PE=1 SV=3	U2AF1	3	0.824333	0.777033	0.357	0.580167	-0.2141	-0.0884667	0.028601	0.154518	0.0173533	0.028538	0.177249	0.882844
Helicase SKI2W OS=Homo sapiens OX=9606 GN=SKIV2L PE=1 SV=3	SKIV2L	17	0.8088	0.836333	0.356767	0.1044	-0.442067	-0.0160167	0.00547769	0.0720355	0.218331	0.327332	0.0475752	0.981677
DNA polymerase OS=Homo sapiens OX=9606 GN=POLA1 PE=1 SV=1	POLA1	24	0.4263	0.587733	0.356767	0.64	0.0807667	0.110933	0.169905	0.0131178	0.308681	0.0266127	0.727345	0.609436
Probable RNA polymerase II nuclear localization protein SLC7A6OS OS=Homo sapiens OX=9606 GN=SLC7A6OS PE=1 SV=2	SLC7A6OS	3	0.0955	0.2829	0.356767	0.437167	0.193167	-1.21733	0.792406	0.323757	0.566053	0.087847	0.67188	0.312614
Cyclin-dependent kinase 11B OS=Homo sapiens OX=9606 GN=CDK11B PE=1 SV=1	CDK11B	21	1.03107	0.703	0.3567	0.310467	-0.4802	0.2654	0.0247079	0.226443	0.127844	0.388034	0.118397	0.744876
Transcription initiation factor IIE subunit beta OS=Homo sapiens OX=9606 GN=GTF2E2 PE=1 SV=1	GTF2E2	9	0.496933	0.735867	0.356667	0.621067	0.257767	0.0693	0.172027	0.0363614	0.0501029	0.081278	0.110932	0.867605
dCTP pyrophosphatase 1 OS=Homo sapiens OX=9606 GN=DCTPP1 PE=1 SV=1	DCTPP1	6	0.585633	0.3093	0.356667	0.415167	-0.3299	-0.441717	0.291331	0.0763942	0.00366262	0.152607	0.412737	0.241893
Protein SMG5 OS=Homo sapiens OX=9606 GN=SMG5 PE=1 SV=3	SMG5	7	0.771067	0.304567	0.356567	0.3479	-0.1436	-0.0810667	0.0264714	0.10963	0.258097	0.291434	0.547237	0.951544
26S proteasome non-ATPase regulatory subunit 9 (Fragment) OS=Homo sapiens OX=9606 GN=PSMD9 PE=1 SV=1	PSMD9	4	0.428967	0.749367	0.356267	0.4896	0.317867	0.16435	0.387549	0.0822916	0.0427972	0.0600936	0.54603	0.634467
G2/mitotic-specific cyclin-B1 OS=Homo sapiens OX=9606 GN=CCNB1 PE=1 SV=1	CCNB1	7	0.5736	0.669567	0.356033	0.273467	-0.0284667	0.00481667	0.0398701	0.00382608	0.0684216	0.0533548	0.737626	0.941571
Exosome complex component RRP45 OS=Homo sapiens OX=9606 GN=EXOSC9 PE=1 SV=1	EXOSC9	6	1.08467	0.626467	0.355933	0.476233	-0.600233	-0.469417	0.00861429	0.209962	0.261027	0.342436	0.0788387	0.306459
5'-3' exoribonuclease 1 OS=Homo sapiens OX=9606 GN=XRN1 PE=1 SV=1	XRN1	24	1.16497	0.815467	0.355733	0.4289	-0.693267	-0.414117	0.045294	0.17582	0.28607	0.313864	0.0916436	0.687069
Reticulon OS=Homo sapiens OX=9606 GN=RTN1 PE=1 SV=1	RTN1	2	0.431167	0.182533	0.355533	-0.0788	-0.662167	-1.14917	0.112878	0.491246	0.127592	0.764987	0.233132	0.18729
Ubiquitin carboxyl-terminal hydrolase 7 OS=Homo sapiens OX=9606 GN=USP7 PE=1 SV=2	USP7	39	0.937467	0.9037	0.355367	0.8444	-0.692367	-0.852567	0.0100232	0.286852	0.400728	0.135646	0.183111	0.423692
SWI/SNF-related matrix-associated actin-dependent regulator of chromatin subfamily A containing DEAD/H box 1 OS=Homo sapiens OX=9606 GN=SMARCAD1 PE=1 SV=2	SMARCAD1	22	0.8891	0.774833	0.355	0.3124	-0.390333	-0.18125	0.0204888	0.158339	0.0892968	0.325009	0.240509	0.732567
Exocyst complex component 1 OS=Homo sapiens OX=9606 GN=EXOC1 PE=1 SV=4	EXOC1	18	0.990467	0.726733	0.354833	0.482233	-0.836733	-0.180217	0.137456	0.108275	0.552635	0.406982	0.0076905	0.881144
SEC23-interacting protein OS=Homo sapiens OX=9606 GN=SEC23IP PE=1 SV=1	SEC23IP	22	0.5363	0.397967	0.354667	0.381067	-0.168567	0.0140167	0.210493	0.067388	0.0333796	0.278415	0.511783	0.963582
E3 ubiquitin-protein ligase DTX3L OS=Homo sapiens OX=9606 GN=DTX3L PE=1 SV=1	DTX3L	15	1.19717	0.932333	0.354567	0.2652	-0.787167	-0.645267	0.0029107	0.213427	0.412028	0.580172	0.0197057	0.523153
Serine/arginine repetitive matrix protein 1 OS=Homo sapiens OX=9606 GN=SRRM1 PE=1 SV=2	SRRM1	31	0.9509	0.730333	0.354167	0.5047	-0.206	-0.072	0.139988	0.0913684	0.0508989	0.24806	0.725832	0.976371
Nucleolar protein 56 OS=Homo sapiens OX=9606 GN=NOP56 PE=1 SV=4	NOP56	31	0.7247	0.756067	0.3541	0.288167	-0.229833	-0.0632333	0.0347874	0.0739298	0.171182	0.23245	0.486014	0.941952
40S ribosomal protein SA OS=Homo sapiens OX=9606 GN=RPSA PE=1 SV=4	RPSA	9	0.833533	0.812867	0.354067	0.753633	-0.3378	-0.532733	0.0582688	0.0294859	0.107515	0.03038	0.353492	0.213218
28S ribosomal protein S16, mitochondrial OS=Homo sapiens OX=9606 GN=MRPS16 PE=1 SV=1	MRPS16	3	0.4917	0.783833	0.353567	0.563967	0.0146667	0.325433	0.00992596	0.00771709	0.174905	0.082363	0.934036	0.673564
Vacuolar protein sorting-associated protein 18 homolog OS=Homo sapiens OX=9606 GN=VPS18 PE=1 SV=2	VPS18	14	0.8592	0.6403	0.353567	0.5328	-0.5758	-0.316983	0.113693	0.041193	0.237935	0.0790848	0.0382736	0.639546
Dynamin-like 120 kDa protein, form S1 OS=Homo sapiens OX=9606 GN=OPA1 PE=1 SV=1	OPA1	26	1.50233	0.513233	0.353533	0.708933	-0.622233	-0.6854	0.0191443	0.432588	0.527454	0.477687	0.164283	0.692803
Dynein light chain roadblock-type 1 OS=Homo sapiens OX=9606 GN=DYNLRB1 PE=1 SV=1	DYNLRB1	2	1.2465	0.867033	0.353533	0.625233	-0.2651	-0.2249	0.0128935	0.122485	0.415921	0.174837	0.0297279	0.765272
Manganese-transporting ATPase 13A1 OS=Homo sapiens OX=9606 GN=ATP13A1 PE=1 SV=2	ATP13A1	15	1.0549	0.581933	0.353533	0.6592	-0.273867	-0.255567	0.0309251	0.172882	0.167908	0.0109286	0.4241	0.495964
Protein SAAL1 OS=Homo sapiens OX=9606 GN=SAAL1 PE=1 SV=2	SAAL1	8	0.7494	0.727833	0.353433	0.678633	-0.306467	-0.35555	0.00500262	0.0807566	0.288141	0.0168952	0.0735111	0.523268
COP9 signalosome complex subunit 7b OS=Homo sapiens OX=9606 GN=COPS7B PE=1 SV=1	COPS7B	6	0.6068	0.652333	0.3527	0.720267	-0.348067	-0.13405	0.243743	0.117671	0.371607	0.0155129	0.0158328	0.679231
Transcription factor BTF3 OS=Homo sapiens OX=9606 GN=BTF3 PE=1 SV=1	BTF3	5	0.329833	-0.0225	0.352567	0.527467	0.124133	0.441483	0.0886035	0.940506	0.102233	0.216755	0.920071	0.618506
Protein transport protein Sec23B OS=Homo sapiens OX=9606 GN=SEC23B PE=1 SV=2	SEC23B	16	0.728133	0.4269	0.352567	-0.0281667	-0.521667	-0.2854	0.0159314	0.367067	0.0879682	0.858869	0.00425251	0.861759
A-kinase anchor protein 11 OS=Homo sapiens OX=9606 GN=AKAP11 PE=1 SV=1	AKAP11	14	0.430467	0.404667	0.352367	0.3791	-0.614467	-0.349517	0.288681	0.0413868	0.174067	0.476115	0.140034	0.444241
Lysine-specific demethylase PHF2 OS=Homo sapiens OX=9606 GN=PHF2 PE=1 SV=4	PHF2	17	0.771267	0.805067	0.352367	0.8284	-0.272267	0.200033	0.0783221	0.127945	0.116847	0.169918	0.247539	0.70888
Solute carrier family 25 member 46 OS=Homo sapiens OX=9606 GN=SLC25A46 PE=1 SV=1	SLC25A46	2	0.6077	0.578633	0.352233	0.509633	-0.0866667	-0.259033	0.0968622	0.065952	0.161388	0.0260866	0.666821	0.755632
Sialidase-3 OS=Homo sapiens OX=9606 GN=NEU3 PE=1 SV=1	NEU3	3	0.577633	0.8327	0.352167	0.571	-0.0638667	0.17705	0.171223	0.00859735	0.308672	0.113105	0.735031	0.757524
Ubiquitin carboxyl-terminal hydrolase isozyme L5 OS=Homo sapiens OX=9606 GN=UCHL5 PE=1 SV=3	UCHL5	6	1.29813	0.407867	0.3521	0.8692	-1.1752	-1.4361	0.117801	0.531353	0.520375	0.3455	0.118011	0.477169
SH3 and PX domain-containing protein 2A OS=Homo sapiens OX=9606 GN=SH3PXD2A PE=1 SV=1	SH3PXD2A	6	0.6372	0.875633	0.3519	-0.2787	0.170867	0.713867	0.203133	0.211964	0.531972	0.440662	0.570716	0.0130927
3-hydroxy-3-methylglutaryl-coenzyme A reductase OS=Homo sapiens OX=9606 GN=HMGCR PE=1 SV=1	HMGCR	9	0.128167	0.561633	0.351733	0.1866	-0.723967	-0.423133	0.670787	0.245685	0.0873256	0.499353	0.0223774	0.30037
Mitochondrial ribonuclease P catalytic subunit OS=Homo sapiens OX=9606 GN=PRORP PE=1 SV=2	PRORP	9	0.633933	0.541867	0.351667	0.198133	0.4087	0.09505	0.0499507	0.0317268	0.274692	0.474233	0.257831	0.86556
Vesicle-associated membrane protein-associated protein B/C OS=Homo sapiens OX=9606 GN=VAPB PE=1 SV=3	VAPB	5	0.4926	0.437567	0.3513	0.0887333	-0.0840667	-0.124233	0.0435913	0.0484436	0.281987	0.585331	0.71562	0.861173
Translocon-associated protein subunit gamma OS=Homo sapiens OX=9606 GN=SSR3 PE=1 SV=1	SSR3	3	0.883467	0.9254	0.351067	-0.1866	-0.5465	-0.3157	0.0367453	0.0241668	0.171937	0.355947	0.222037	0.564633
Ras-related protein Ral-B OS=Homo sapiens OX=9606 GN=RALB PE=1 SV=1	RALB	4	-0.3189	1.01247	0.3509	0.190967	-0.550367	-1.55697	0.479739	0.420844	0.458686	0.834358	0.433461	0.451375
Kinesin-like protein KIF2A OS=Homo sapiens OX=9606 GN=KIF2A PE=4 SV=1	KIF2A	16	1.27867	0.835767	0.3509	0.806267	-0.899467	-0.426517	0.0152742	0.335003	0.364775	0.29552	0.103974	0.626232
Rab GTPase-binding effector protein 1 OS=Homo sapiens OX=9606 GN=RABEP1 PE=1 SV=2	RABEP1	11	0.675467	0.542367	0.350667	0.808133	-0.4859	-0.1085	0.113933	0.0953671	0.387808	0.107912	0.0295455	0.940289
DISP complex protein LRCH3 OS=Homo sapiens OX=9606 GN=LRCH3 PE=1 SV=2	LRCH3	8	1.61317	0.7998	0.350633	0.7905	-1.08883	-0.910033	0.0268413	0.349572	0.0473264	0.511615	0.147766	0.26786
Succinate--CoA ligase [GDP-forming] subunit beta, mitochondrial OS=Homo sapiens OX=9606 GN=SUCLG2 PE=1 SV=2	SUCLG2	5	1.17457	-0.2622	0.3503	1.04493	0.539467	-0.0180667	0.0391887	0.809941	0.516011	0.498681	0.460553	0.962187
Regulator of chromosome condensation OS=Homo sapiens OX=9606 GN=RCC1 PE=1 SV=1	RCC1	5	0.641633	0.295167	0.3501	-0.4018	-0.4491	-1.07072	0.390474	0.182524	0.411023	0.653533	0.31825	0.0338236
B-cell lymphoma/leukemia 11B OS=Homo sapiens OX=9606 GN=BCL11B PE=1 SV=1	BCL11B	16	0.809333	0.877433	0.3498	0.466767	-0.175267	-0.04145	0.0214905	0.0618589	0.15267	0.0296875	0.780591	0.929595
Schlafen family member 11 OS=Homo sapiens OX=9606 GN=SLFN11 PE=1 SV=2	SLFN11	8	0.787667	0.837467	0.349733	0.894167	0.0305333	0.01985	0.0932445	0.0971934	0.16327	0.0298797	0.861427	0.94751
RAC-beta serine/threonine-protein kinase OS=Homo sapiens OX=9606 GN=AKT2 PE=1 SV=2	AKT2	12	1.04623	0.668	0.349733	0.4656	-0.596733	-0.4213	0.0157116	0.205014	0.322258	0.287801	0.0721021	0.366918
tRNA (uracil-5-)-methyltransferase homolog A OS=Homo sapiens OX=9606 GN=TRMT2A PE=1 SV=2	TRMT2A	13	0.4064	0.569967	0.3495	0.4522	-0.0688333	0.0419167	0.196319	0.00204887	0.19153	0.0750675	0.608344	0.899401
Tyrosine-protein kinase JAK3 OS=Homo sapiens OX=9606 GN=JAK3 PE=1 SV=2	JAK3	2	0.51	0.8865	0.349267	-0.449467	0.0998	0.484967	0.384196	0.00983752	0.0558727	0.215722	0.68824	0.445808
Lysophospholipid acyltransferase 5 OS=Homo sapiens OX=9606 GN=LPCAT3 PE=1 SV=1	LPCAT3	3	0.947	0.8082	0.348933	0.00303333	-0.603333	-0.294017	0.00146801	0.114607	0.272628	0.948824	0.00132314	0.82925
Sorting nexin-8 OS=Homo sapiens OX=9606 GN=SNX8 PE=1 SV=1	SNX8	10	1.389	0.650867	0.348867	0.845267	-0.387267	-0.2924	0.00295063	0.269806	0.48987	0.079269	0.00208698	0.889742
Polypyrimidine tract-binding protein 1 OS=Homo sapiens OX=9606 GN=PTBP1 PE=1 SV=4	PTBP1	11	1.02083	0.859133	0.348833	0.425267	-0.1905	-0.274667	0.0845947	0.173217	0.217385	0.477233	0.613098	0.276143
Dystonin OS=Homo sapiens OX=9606 GN=DST PE=1 SV=1	DST	7	0.274	0.7004	0.348767	0.7111	-0.1005	-0.01845	0.518923	0.190304	0.0905585	0.114697	0.63112	0.960159
Spectrin beta chain, non-erythrocytic 5 OS=Homo sapiens OX=9606 GN=SPTBN5 PE=1 SV=2	SPTBN5	2	0.466133	0.581133	0.3485	0.694267	-0.0616333	0.427467	0.0527683	0.184621	0.337879	0.0141357	0.685706	0.407408
Synaptic vesicle glycoprotein 2A OS=Homo sapiens OX=9606 GN=SV2A PE=1 SV=1	SV2A	3	0.609767	1.24713	0.347867	0.6327	-0.247867	-0.637667	0.279373	0.264809	0.28739	0.0724471	0.207903	0.457519
Dimethyladenosine transferase 1, mitochondrial OS=Homo sapiens OX=9606 GN=TFB1M PE=1 SV=1	TFB1M	13	1.3386	1.1369	0.347667	0.6905	-0.545767	-0.68465	0.0140297	0.183431	0.362156	0.121166	0.0723044	0.627223
Nuclear pore complex protein Nup155 OS=Homo sapiens OX=9606 GN=NUP155 PE=1 SV=1	NUP155	23	1.0112	0.931933	0.3476	0.863167	-0.623433	-0.890967	0.0691331	0.187679	0.486665	0.126892	0.0638225	0.329079
Glucosamine-6-phosphate isomerase 1 OS=Homo sapiens OX=9606 GN=GNPDA1 PE=1 SV=1	GNPDA1	10	1.23713	0.3536	0.347333	0.6071	-0.876233	-0.86	0.0643559	0.44613	0.980383	0.895389	0.117497	0.404143
Interferon-induced protein with tetratricopeptide repeats 5 OS=Homo sapiens OX=9606 GN=IFIT5 PE=1 SV=1	IFIT5	6	1.1749	0.670567	0.347033	-0.218733	-0.0648333	-1.73768	0.0133248	0.281758	0.619178	0.617985	0.779762	0.131455
RAF proto-oncogene serine/threonine-protein kinase OS=Homo sapiens OX=9606 GN=RAF1 PE=1 SV=1	RAF1	11	1.28757	0.879533	0.347	0.681467	-0.388633	-0.408067	0.007466	0.245432	0.169931	0.633605	0.419024	0.500104
Pre-mRNA 3'-end-processing factor FIP1 OS=Homo sapiens OX=9606 GN=FIP1L1 PE=1 SV=1	FIP1L1	18	0.4356	0.795733	0.347	0.4634	-0.246767	0.213583	0.0528103	0.0896312	0.0390904	0.0707159	0.365069	0.734426
Myosin-8 OS=Homo sapiens OX=9606 GN=MYH8 PE=1 SV=3	MYH8	6	0.6987	0.7092	0.3463	0.278	-0.816067	-0.0471	0.0138987	0.0182965	0.238027	0.213729	0.0419024	0.919772
Phosphatase and actin regulator 4 OS=Homo sapiens OX=9606 GN=PHACTR4 PE=1 SV=1	PHACTR4	10	0.0206333	0.136633	0.346267	-0.150067	0.0895333	0.2449	0.871339	0.57852	0.221343	0.513343	0.630538	0.748817
BRD4-interacting chromatin-remodeling complex-associated protein OS=Homo sapiens OX=9606 GN=BICRA PE=1 SV=1	BICRA	4	-0.1546	0.4426	0.345733	0.681533	-0.299433	-0.0936667	0.871702	0.543199	0.704981	0.388539	0.928015	0.82008
Pre-mRNA cleavage complex 2 protein Pcf11 OS=Homo sapiens OX=9606 GN=PCF11 PE=1 SV=3	PCF11	20	0.496067	0.401467	0.345467	0.3295	-0.142233	0.153183	0.074939	0.10262	0.0124228	0.266246	0.0920943	0.679209
Pyruvate dehydrogenase protein X component, mitochondrial OS=Homo sapiens OX=9606 GN=PDHX PE=1 SV=3	PDHX	5	1.99293	0.919433	0.345267	1.77537	-0.832067	-1.2939	0.0189287	0.313229	0.28716	0.106537	0.25937	0.692606
GTP-binding protein 2 OS=Homo sapiens OX=9606 GN=GTPBP2 PE=1 SV=1	GTPBP2	3	-0.0271333	0.899867	0.344867	0.716767	0.321867	0.74465	0.958461	0.0247186	0.132911	0.237155	0.46618	0.152711
40S ribosomal protein S11 OS=Homo sapiens OX=9606 GN=RPS11 PE=1 SV=3	RPS11	10	0.7658	0.737667	0.3448	0.360967	-0.367367	-0.2545	3.55864e-05	0.113952	0.169818	0.301426	0.131128	0.714314
Staphylococcal nuclease domain-containing protein 1 OS=Homo sapiens OX=9606 GN=SND1 PE=1 SV=1	SND1	31	0.560533	0.564233	0.344633	0.680533	-0.110567	-0.0335167	0.0382985	0.0063266	0.23063	0.0381767	0.182855	0.934033
Reticulon-4 OS=Homo sapiens OX=9606 GN=RTN4 PE=1 SV=2	RTN4	18	0.481333	0.5561	0.344367	0.2718	0.0048	-0.296417	0.0492248	0.0263032	0.266673	0.200356	0.932339	0.289545
Glutathione S-transferase P OS=Homo sapiens OX=9606 GN=GSTP1 PE=1 SV=2	GSTP1	8	0.930267	0.723933	0.3441	0.303133	-0.618633	-0.3273	0.0291724	0.259704	0.148995	0.649844	0.024957	0.758548
Diacylglycerol kinase epsilon OS=Homo sapiens OX=9606 GN=DGKE PE=1 SV=1	DGKE	2	1.2956	0.4585	0.344	-0.718133	-0.792733	0.107717	0.25513	0.198724	0.882082	0.415839	0.33348	0.941123
28S ribosomal protein S21, mitochondrial OS=Homo sapiens OX=9606 GN=MRPS21 PE=1 SV=3	MRPS21	3	1.27643	0.869733	0.343933	0.461933	-0.449267	-0.315433	0.00481352	0.198234	0.406143	0.268307	0.079478	0.867487
U3 small nucleolar RNA-associated protein 4 homolog OS=Homo sapiens OX=9606 GN=UTP4 PE=1 SV=1	UTP4	6	1.05813	1.19553	0.343833	0.5428	-0.494	-0.244417	0.0579677	0.123115	0.118016	0.110603	0.155938	0.709407
BRISC and BRCA1-A complex member 1 (Fragment) OS=Homo sapiens OX=9606 GN=BABAM1 PE=1 SV=1	BABAM1	3	0.144233	0.9957	0.3438	0.0597333	-0.266867	-0.107683	0.841181	0.0140784	0.129872	0.696852	0.196419	0.628101
Mediator of RNA polymerase II transcription subunit 17 OS=Homo sapiens OX=9606 GN=MED17 PE=1 SV=1	MED17	7	0.784033	0.8894	0.343367	0.615933	-0.728067	-0.6384	0.0438078	0.0932693	0.438817	0.0661076	0.0913134	0.358339
Condensin complex subunit 3 OS=Homo sapiens OX=9606 GN=NCAPG PE=1 SV=1	NCAPG	24	1.2034	1.2645	0.3433	0.672233	-0.8215	-0.34615	0.0864289	0.169862	0.209075	0.097734	0.04903	0.642665
Apoptosis-inducing factor 1, mitochondrial OS=Homo sapiens OX=9606 GN=AIFM1 PE=1 SV=1	AIFM1	11	0.801433	0.712033	0.343233	0.566833	-0.359367	-0.228717	0.00897227	0.230039	0.181053	0.258985	0.152113	0.828357
POC1 centriolar protein homolog A OS=Homo sapiens OX=9606 GN=POC1A PE=1 SV=2	POC1A	4	0.9964	0.447333	0.3431	0.378367	-1.058	-0.54795	0.0108766	0.502642	0.488646	0.736215	0.089564	0.436633
Cytoplasmic dynein 1 light intermediate chain 2 OS=Homo sapiens OX=9606 GN=DYNC1LI2 PE=1 SV=1	DYNC1LI2	6	0.758167	0.869967	0.3427	-0.0442333	-0.939333	-0.0696667	0.0199377	0.109205	0.54728	0.945106	0.0520779	0.971647
Transmembrane protein 33 (Fragment) OS=Homo sapiens OX=9606 GN=TMEM33 PE=1 SV=1	TMEM33	5	1.11777	0.9304	0.342133	0.194067	-0.705067	-0.6669	0.00346443	0.215006	0.252792	0.680893	0.00924779	0.261557
Vacuolar protein sorting-associated protein 35 OS=Homo sapiens OX=9606 GN=VPS35 PE=1 SV=1	VPS35	2	0.574467	0.5138	0.342067	-0.0640667	-0.326	-0.427183	0.0677409	0.107565	0.161924	0.835473	0.261254	0.394509
DDB1- and CUL4-associated factor 8 (Fragment) OS=Homo sapiens OX=9606 GN=DCAF8 PE=1 SV=1	DCAF8	2	0.832133	0.267967	0.341833	0.893333	-0.5165	0.0477167	0.112532	0.531695	0.514939	0.104722	0.385139	0.929332
Transcription elongation regulator 1 OS=Homo sapiens OX=9606 GN=TCERG1 PE=1 SV=2	TCERG1	14	0.787767	0.706567	0.341733	0.298667	-0.107533	-0.00356667	0.0487012	0.15859	0.118962	0.148825	0.829425	0.968602
Replication factor C subunit 2 OS=Homo sapiens OX=9606 GN=RFC2 PE=1 SV=3	RFC2	11	0.898667	0.9634	0.341633	0.328833	-0.492933	-0.490533	0.0113641	0.0582842	0.337617	0.215699	0.0201999	0.510774
CTD nuclear envelope phosphatase 1 OS=Homo sapiens OX=9606 GN=CTDNEP1 PE=1 SV=2	CTDNEP1	3	0.674233	0.988567	0.3414	0.1352	-0.355967	0.281467	0.0355704	0.160036	0.254069	0.570214	0.178716	0.710539
eEF1A lysine and N-terminal methyltransferase OS=Homo sapiens OX=9606 GN=EEF1AKNMT PE=1 SV=1	EEF1AKNMT	14	1.42243	0.613067	0.340667	0.5449	-0.477267	-0.664733	0.0395111	0.379022	0.372734	0.452726	0.109613	0.355524
Palladin OS=Homo sapiens OX=9606 GN=PALLD PE=1 SV=3	PALLD	6	0.458867	-0.104867	0.340633	0.783967	-0.5548	-0.578283	0.874939	0.99959	0.680393	0.0660159	0.409279	0.563084
Adrenocortical dysplasia homolog (Mouse), isoform CRA_a OS=Homo sapiens OX=9606 GN=ACD PE=1 SV=1	ACD	3	0.578333	0.4055	0.340633	0.753033	-0.6309	-1.03422	0.297197	0.265821	0.419904	0.221586	0.0606698	0.0282586
Mitotic checkpoint protein BUB3 OS=Homo sapiens OX=9606 GN=BUB3 PE=1 SV=1	BUB3	10	0.638333	0.395533	0.340367	0.581833	-0.272267	-0.497117	0.13101	0.163012	0.190841	0.249789	0.400713	0.209501
39S ribosomal protein L50, mitochondrial OS=Homo sapiens OX=9606 GN=MRPL50 PE=1 SV=2	MRPL50	5	0.4792	0.539967	0.339867	0.467533	0.0358	-0.08095	0.0492737	0.275653	0.179275	0.0994711	0.936364	0.932216
Sentrin-specific protease 2 OS=Homo sapiens OX=9606 GN=SENP2 PE=1 SV=3	SENP2	2	0.732733	0.5299	0.3395	1.4042	-1.234	-0.94195	0.0598171	0.154483	0.184659	0.0170342	0.0297171	0.125131
Dedicator of cytokinesis protein 2 OS=Homo sapiens OX=9606 GN=DOCK2 PE=1 SV=2	DOCK2	70	0.921567	0.637167	0.3394	0.366833	-0.567333	-0.4815	0.000394043	0.227217	0.429291	0.439973	0.0473348	0.666888
Saccharopine dehydrogenase-like oxidoreductase OS=Homo sapiens OX=9606 GN=SCCPDH PE=1 SV=1	SCCPDH	3	0.6141	0.487033	0.339267	0.295167	-0.168	-0.258883	0.0328611	0.126286	0.297855	0.404996	0.703008	0.701825
Inositol polyphosphate 5-phosphatase K OS=Homo sapiens OX=9606 GN=INPP5K PE=1 SV=3	INPP5K	3	1.18113	0.455133	0.3392	0.766933	-0.274333	-0.21615	0.208341	0.483294	0.631118	0.18285	0.499172	0.594179
Nucleolysin TIA-1 isoform p40 OS=Homo sapiens OX=9606 GN=TIA1 PE=1 SV=1	TIA1	5	0.8083	0.686967	0.3392	0.0806	-0.192867	-0.351617	0.07149	0.0426286	0.498409	0.696052	0.599546	0.38911
Activating signal cointegrator 1 complex subunit 2 OS=Homo sapiens OX=9606 GN=ASCC2 PE=1 SV=3	ASCC2	8	0.6709	0.451033	0.339033	0.1548	0.00593333	-0.21505	0.0874034	0.00730296	0.361931	0.575992	0.862983	0.740903
Ribose-phosphate pyrophosphokinase 2 OS=Homo sapiens OX=9606 GN=PRPS2 PE=1 SV=2	PRPS2	7	1.50353	0.968767	0.338967	0.6721	-0.947667	-0.9641	0.00178034	0.207868	0.152052	0.367005	0.0645961	0.269729
TBC1 domain family member 22A OS=Homo sapiens OX=9606 GN=TBC1D22A PE=1 SV=1	TBC1D22A	5	1.05267	1.44947	0.338867	0.392833	-1.21257	-0.550667	0.014758	0.0569245	0.516479	0.0235254	0.0357496	0.363874
Pre-mRNA-processing-splicing factor 8 OS=Homo sapiens OX=9606 GN=PRPF8 PE=1 SV=2	PRPF8	71	0.715333	0.456	0.338867	0.413167	-0.0168667	-0.114067	0.0621942	0.0698867	0.299972	0.370843	0.846842	0.963844
Prostaglandin E synthase 3 OS=Homo sapiens OX=9606 GN=PTGES3 PE=1 SV=1	PTGES3	2	0.9571	0.405267	0.338433	0.443133	-1.2194	-0.96595	0.148879	0.440456	0.473807	0.508475	0.0769113	0.473138
Nuclear pore complex protein Nup98-Nup96 OS=Homo sapiens OX=9606 GN=NUP98 PE=1 SV=4	NUP98	25	1.027	0.9754	0.337867	0.637867	-0.171267	-0.0715167	0.00451921	0.150354	0.457587	0.202529	0.459344	0.960028
DDB1- and CUL4-associated factor 15 OS=Homo sapiens OX=9606 GN=DCAF15 PE=1 SV=1	DCAF15	3	0.670067	1.06077	0.337667	-0.0117667	-0.415567	-0.3279	0.0328783	0.179733	0.52525	0.860257	0.478776	0.488588
2-methoxy-6-polyprenyl-1,4-benzoquinol methylase, mitochondrial OS=Homo sapiens OX=9606 GN=COQ5 PE=1 SV=2	COQ5	5	1.09393	1.2173	0.337267	0.501733	-0.00566667	0.426983	0.0604435	0.00235998	0.272879	0.115877	0.932503	0.531401
E1A-binding protein p400 OS=Homo sapiens OX=9606 GN=EP400 PE=1 SV=4	EP400	43	0.531067	0.6167	0.3368	0.6867	-0.413733	-0.341483	0.14341	0.253195	0.320511	0.156441	0.211558	0.747423
Replication stress response regulator SDE2 OS=Homo sapiens OX=9606 GN=SDE2 PE=1 SV=1	SDE2	5	0.747633	0.892267	0.336767	0.345467	-0.394	-0.0412167	0.00307327	0.00282055	0.235912	0.0193893	0.147294	0.83942
Nuclear export mediator factor NEMF (Fragment) OS=Homo sapiens OX=9606 GN=NEMF PE=1 SV=8	NEMF	7	1.0348	0.771367	0.336667	0.213633	-0.7571	-0.533383	0.0111953	0.174575	0.421589	0.965629	0.0118808	0.424017
Far upstream element-binding protein 3 OS=Homo sapiens OX=9606 GN=FUBP3 PE=1 SV=2	FUBP3	21	0.725367	0.3066	0.3365	0.311333	-0.3821	-0.328767	0.0214442	0.122632	0.252934	0.437923	0.0700627	0.557929
Nucleoporin Nup43 OS=Homo sapiens OX=9606 GN=NUP43 PE=1 SV=1	NUP43	4	1.1683	0.757	0.336333	1.02187	-0.435333	-0.36855	0.011327	0.122178	0.421389	0.0606388	0.423539	0.7368
Nucleoporin NDC1 OS=Homo sapiens OX=9606 GN=NDC1 PE=1 SV=2	NDC1	11	0.529033	0.7507	0.336333	0.285767	0.209333	0.305033	0.0294718	0.0363456	0.250397	0.0902688	0.360743	0.560828
Formin-binding protein 1-like (Fragment) OS=Homo sapiens OX=9606 GN=FNBP1L PE=1 SV=1	FNBP1L	4	-0.0429333	-0.272833	0.336133	2.62267	-0.479167	0.484117	0.632293	0.692731	0.528085	0.143976	0.377486	0.597697
Huntingtin-interacting protein 1-related protein OS=Homo sapiens OX=9606 GN=HIP1R PE=1 SV=2	HIP1R	25	0.633233	0.5363	0.336	0.405433	-0.420467	-0.41565	0.0245799	0.141989	0.28472	0.263988	0.0525781	0.40852
Coiled-coil domain-containing protein 137 OS=Homo sapiens OX=9606 GN=CCDC137 PE=1 SV=1	CCDC137	2	0.3742	0.7034	0.336	0.323567	-1.95733	-0.0878667	0.320179	0.031557	0.195701	0.192877	0.319595	0.899408
Kinesin-like protein KIF11 OS=Homo sapiens OX=9606 GN=KIF11 PE=1 SV=2	KIF11	44	0.6443	0.574267	0.335967	0.247	-0.1306	-0.34315	0.00867868	0.146743	0.301624	0.456128	0.0252695	0.274027
Lysophospholipase-like protein 1 OS=Homo sapiens OX=9606 GN=LYPLAL1 PE=1 SV=3	LYPLAL1	2	1.34883	1.03037	0.3357	0.1437	-0.517767	-0.696333	0.00204567	0.0849414	0.593864	0.500765	0.159262	0.311023
E3 ubiquitin-protein ligase TRIP12 OS=Homo sapiens OX=9606 GN=TRIP12 PE=1 SV=1	TRIP12	46	0.387733	0.408967	0.335667	0.0507333	-0.2785	0.0280167	0.182989	0.0384641	0.000324746	0.750794	0.293541	0.988574
Tetratricopeptide repeat protein 37 OS=Homo sapiens OX=9606 GN=TTC37 PE=1 SV=1	TTC37	10	0.237033	1.06273	0.335533	0.903133	-0.2596	-0.412983	0.825603	0.0953193	0.504322	0.073162	0.417882	0.610031
Serine/threonine-protein phosphatase 2A 65 kDa regulatory subunit A alpha isoform OS=Homo sapiens OX=9606 GN=PPP2R1A PE=1 SV=4	PPP2R1A	16	0.7303	0.929933	0.3355	0.647767	-0.174333	-0.459933	0.00887671	0.110909	0.383671	0.00482596	0.143195	0.387239
Telomerase-binding protein EST1A OS=Homo sapiens OX=9606 GN=SMG6 PE=1 SV=2	SMG6	25	0.345767	0.4842	0.335267	0.393433	-0.413033	-0.28485	0.0723954	0.108554	0.116757	0.31448	0.0300824	0.641424
Proteasomal ubiquitin receptor ADRM1 OS=Homo sapiens OX=9606 GN=ADRM1 PE=1 SV=1	ADRM1	3	0.807333	0.703767	0.3351	0.256767	-0.154967	-0.07495	0.0196705	0.00615746	0.206942	0.0939871	0.298194	0.663265
Ubiquitin carboxyl-terminal hydrolase 47 OS=Homo sapiens OX=9606 GN=USP47 PE=1 SV=3	USP47	39	0.332567	0.4242	0.334967	0.573667	-0.3422	-0.629417	0.253323	0.19444	0.424376	0.337769	0.187855	0.119265
Actin-like protein 6A OS=Homo sapiens OX=9606 GN=ACTL6A PE=1 SV=1	ACTL6A	13	1.14647	1.118	0.3349	0.181833	-0.3877	-0.200233	0.060253	0.0313208	0.194862	0.544802	0.28582	0.592167
Rap guanine nucleotide exchange factor 1 OS=Homo sapiens OX=9606 GN=RAPGEF1 PE=1 SV=3	RAPGEF1	8	0.852033	0.177433	0.334667	0.875367	-0.625133	-0.436683	0.0201918	0.610408	0.236842	0.606464	0.245566	0.849484
Coatomer subunit epsilon OS=Homo sapiens OX=9606 GN=COPE PE=1 SV=3	COPE	8	0.902267	0.6936	0.3343	0.1659	-0.277767	-0.137	0.00425887	0.121906	0.267504	0.360924	0.37632	0.856529
Inorganic pyrophosphatase 2, mitochondrial OS=Homo sapiens OX=9606 GN=PPA2 PE=1 SV=2	PPA2	5	-0.252833	0.617733	0.3343	0.8177	-0.7454	-1.13505	0.534513	0.180265	0.44263	0.0617434	0.292767	0.0551202
Anaphase-promoting complex subunit 1 OS=Homo sapiens OX=9606 GN=ANAPC1 PE=1 SV=1	ANAPC1	19	0.922867	1.0076	0.3342	0.339	-0.248467	0.1116	0.0316156	0.0864728	0.195499	0.143403	0.0655241	0.864279
Unconventional myosin-Ig OS=Homo sapiens OX=9606 GN=MYO1G PE=1 SV=2	MYO1G	29	0.972267	0.758733	0.3341	0.377767	-0.3865	-0.172	0.0204265	0.139167	0.220985	0.127031	0.40659	0.914809
Casein kinase I isoform delta OS=Homo sapiens OX=9606 GN=CSNK1D PE=1 SV=2	CSNK1D	6	0.644567	0.599933	0.3341	0.1126	0.0394667	0.0565333	0.0137557	0.108536	0.207923	0.690288	0.89013	0.837094
Serine/threonine-protein kinase tousled-like 2 OS=Homo sapiens OX=9606 GN=TLK2 PE=1 SV=2	TLK2	13	0.831467	0.8368	0.333867	0.586933	0.200833	-0.1805	0.386641	0.367846	0.984253	0.397518	0.887957	0.565688
Regulator of nonsense transcripts 3B OS=Homo sapiens OX=9606 GN=UPF3B PE=1 SV=1	UPF3B	12	1.46927	1.24437	0.333833	0.716267	-0.348767	-0.416017	0.00747293	0.130854	0.442909	0.428552	0.0265506	0.749314
Transmembrane protein 115 OS=Homo sapiens OX=9606 GN=TMEM115 PE=1 SV=1	TMEM115	5	0.693567	0.812933	0.3337	0.1856	-0.204833	-0.484217	0.0540947	0.0941762	0.293503	0.209485	0.548967	0.599731
Cell cycle and apoptosis regulator protein 2 OS=Homo sapiens OX=9606 GN=CCAR2 PE=1 SV=2	CCAR2	27	0.703867	0.826467	0.333333	0.267033	0.0074	0.157917	0.0057657	0.02439	0.269148	0.169738	0.985127	0.734087
Ribosomal oxygenase 2 OS=Homo sapiens OX=9606 GN=RIOX2 PE=1 SV=1	RIOX2	6	0.896567	1.02443	0.333267	0.1457	0.0308667	-0.04805	0.0315546	0.0411705	0.364449	0.591832	0.904052	0.822471
Thioredoxin-related transmembrane protein 1 OS=Homo sapiens OX=9606 GN=TMX1 PE=1 SV=1	TMX1	8	0.538167	0.406033	0.333	0.1525	-0.275067	-0.215683	0.0604031	0.253317	0.344378	0.512941	0.0856478	0.627517
Scaffold attachment factor B2 OS=Homo sapiens OX=9606 GN=SAFB2 PE=1 SV=1	SAFB2	25	0.0329667	-0.137367	0.332867	1.05393	0.174933	0.0361833	0.808372	0.689809	0.370573	0.0549618	0.897186	0.754773
Spermatogenesis-defective protein 39 homolog OS=Homo sapiens OX=9606 GN=VIPAS39 PE=1 SV=1	VIPAS39	10	1.16097	1.0346	0.332567	0.932433	-0.388033	-0.23675	0.00135718	0.0678337	0.466293	0.0470505	0.0138427	0.822716
Protein disulfide-isomerase A3 (Fragment) OS=Homo sapiens OX=9606 GN=PDIA3 PE=1 SV=1	PDIA3	3	0.520133	0.7188	0.332367	0.400567	-0.0212	0.187217	0.0537558	0.0298731	0.0786147	0.246359	0.8391	0.728389
[truncated: 3,343 more rows]

## Sheet: 1 min 1.5fold enriched NSM2
Description	protein_name	# Peptides (by Search Engine): Sequest HT	Log2FC nSMase2-APEX2_1min	p value nSMase2-APEX2_1min	-log10(pvalue)
Putative oxidoreductase GLYR1 (Fragment) OS=Homo sapiens OX=9606 GN=GLYR1 PE=1 SV=8	GLYR1	4	4.3317	0.0147159	1.83221
Regulator of microtubule dynamics protein 3 OS=Homo sapiens OX=9606 GN=RMDN3 PE=1 SV=2	RMDN3	6	3.78097	8.93736e-05	4.04879
Heterogeneous nuclear ribonucleoprotein L (Fragment) OS=Homo sapiens OX=9606 GN=HNRNPL PE=1 SV=1	HNRNPL	10	3.26047	0.0323187	1.49055
T-complex protein 1 subunit zeta-2 OS=Homo sapiens OX=9606 GN=CCT6B PE=1 SV=5	CCT6B	6	2.7363	0.0035383	2.45121
Guanine nucleotide-binding protein-like 3-like protein OS=Homo sapiens OX=9606 GN=GNL3L PE=1 SV=1	GNL3L	14	2.70367	0.0237526	1.62429
NADH dehydrogenase [ubiquinone] 1 beta subcomplex subunit 6 OS=Homo sapiens OX=9606 GN=NDUFB6 PE=1 SV=3	NDUFB6	2	2.62787	0.0258945	1.58679
Selenocysteine lyase OS=Homo sapiens OX=9606 GN=SCLY PE=1 SV=4	SCLY	2	2.58287	0.0363996	1.4389
Beta-1-syntrophin OS=Homo sapiens OX=9606 GN=SNTB1 PE=1 SV=3	SNTB1	3	2.50767	0.0277709	1.55641
ER membrane protein complex subunit 3 OS=Homo sapiens OX=9606 GN=EMC3 PE=1 SV=3	EMC3	4	2.47853	0.019305	1.71433
Nucleobindin-2 OS=Homo sapiens OX=9606 GN=NUCB2 PE=1 SV=3	NUCB2	4	2.43537	0.018208	1.73974
Phosphoenolpyruvate carboxykinase [GTP], mitochondrial OS=Homo sapiens OX=9606 GN=PCK2 PE=1 SV=4	PCK2	2	2.4336	0.0136365	1.8653
GDP-L-fucose synthase OS=Homo sapiens OX=9606 GN=GFUS PE=1 SV=1	GFUS	2	2.3799	0.011087	1.95518
STE20/SPS1-related proline-alanine-rich protein kinase OS=Homo sapiens OX=9606 GN=STK39 PE=1 SV=3	STK39	9	2.36967	0.023678	1.62566
Ganglioside-induced differentiation-associated protein 2 OS=Homo sapiens OX=9606 GN=GDAP2 PE=1 SV=1	GDAP2	3	2.34297	0.00540971	2.26683
Serine/threonine-protein phosphatase 2B catalytic subunit gamma isoform OS=Homo sapiens OX=9606 GN=PPP3CC PE=1 SV=3	PPP3CC	5	2.33827	0.0268092	1.57172
Protein mago nashi homolog OS=Homo sapiens OX=9606 GN=MAGOH PE=1 SV=1	MAGOH	3	2.28407	0.0492468	1.30762
X-ray repair cross-complementing protein 6 OS=Homo sapiens OX=9606 GN=XRCC6 PE=1 SV=2	XRCC6	27	2.27483	0.00496025	2.3045
ATP-binding cassette sub-family D member 2 OS=Homo sapiens OX=9606 GN=ABCD2 PE=1 SV=1	ABCD2	2	2.26023	0.0273391	1.56322
Tubulin beta-6 chain OS=Homo sapiens OX=9606 GN=TUBB6 PE=1 SV=1	TUBB6	10	2.2312	0.0256905	1.59023
V-type proton ATPase subunit E 1 OS=Homo sapiens OX=9606 GN=ATP6V1E1 PE=1 SV=1	ATP6V1E1	2	2.22237	0.0344339	1.46301
Uncharacterized protein C1orf198 OS=Homo sapiens OX=9606 GN=C1orf198 PE=1 SV=1	C1orf198	4	2.21683	0.0185936	1.73064
VIP36-like protein OS=Homo sapiens OX=9606 GN=LMAN2L PE=1 SV=1	LMAN2L	2	2.19363	0.0179491	1.74596
G-rich sequence factor 1 OS=Homo sapiens OX=9606 GN=GRSF1 PE=1 SV=2	GRSF1	16	2.1705	0.00922892	2.03485
U4/U6.U5 small nuclear ribonucleoprotein 27 kDa protein OS=Homo sapiens OX=9606 GN=SNRNP27 PE=1 SV=1	SNRNP27	3	2.1353	0.0217397	1.66275
ATP-dependent 6-phosphofructokinase, liver type OS=Homo sapiens OX=9606 GN=PFKL PE=1 SV=6	PFKL	23	2.13117	0.0230276	1.63775
Disks large-associated protein 4 OS=Homo sapiens OX=9606 GN=DLGAP4 PE=1 SV=3	DLGAP4	3	2.10157	0.0394009	1.40449
Regulation of nuclear pre-mRNA domain-containing protein 1B OS=Homo sapiens OX=9606 GN=RPRD1B PE=1 SV=1	RPRD1B	6	2.09333	0.0275197	1.56036
Tubulin beta-4A chain OS=Homo sapiens OX=9606 GN=TUBB4A PE=1 SV=2	TUBB4A	19	2.0767	0.000113553	3.9448
U6 snRNA-associated Sm-like protein LSm8 OS=Homo sapiens OX=9606 GN=LSM8 PE=1 SV=1	LSM8	2	2.07183	0.0354296	1.45063
Proteasome assembly chaperone 2 OS=Homo sapiens OX=9606 GN=PSMG2 PE=1 SV=1	PSMG2	2	2.07117	0.0354131	1.45084
ADP-ribosylation factor-like protein 1 OS=Homo sapiens OX=9606 GN=ARL1 PE=1 SV=1	ARL1	7	2.0586	0.00702333	2.15346
Interleukin enhancer-binding factor 2 OS=Homo sapiens OX=9606 GN=ILF2 PE=1 SV=1	ILF2	13	2.0583	0.0139878	1.85425
SHC SH2 domain-binding protein 1 OS=Homo sapiens OX=9606 GN=SHCBP1 PE=1 SV=3	SHCBP1	3	2.03807	0.0467493	1.33022
Ribosome maturation protein SBDS OS=Homo sapiens OX=9606 GN=SBDS PE=1 SV=4	SBDS	2	2.0274	0.0167512	1.77595
Protein MMS22-like OS=Homo sapiens OX=9606 GN=MMS22L PE=1 SV=3	MMS22L	5	2.0049	0.00603443	2.21936
Pyruvate dehydrogenase protein X component, mitochondrial OS=Homo sapiens OX=9606 GN=PDHX PE=1 SV=3	PDHX	5	1.99293	0.0189287	1.72288
GrpE protein homolog 1, mitochondrial OS=Homo sapiens OX=9606 GN=GRPEL1 PE=1 SV=2	GRPEL1	4	1.9823	0.023981	1.62013
2-oxoglutarate and iron-dependent oxygenase JMJD4 OS=Homo sapiens OX=9606 GN=JMJD4 PE=1 SV=2	JMJD4	2	1.97677	0.0294571	1.53081
MIT domain-containing protein 1 (Fragment) OS=Homo sapiens OX=9606 GN=MITD1 PE=1 SV=1	MITD1	2	1.9682	9.1479e-05	4.03868
Protein YIPF3 OS=Homo sapiens OX=9606 GN=YIPF3 PE=1 SV=1	YIPF3	3	1.95337	0.0125834	1.9002
DNA polymerase subunit gamma-1 (Fragment) OS=Homo sapiens OX=9606 GN=POLG PE=1 SV=2	POLG	5	1.91987	0.0304674	1.51617
THO complex subunit 1 OS=Homo sapiens OX=9606 GN=THOC1 PE=1 SV=1	THOC1	18	1.89067	0.00186045	2.73038
Ras-related GTP-binding protein A OS=Homo sapiens OX=9606 GN=RRAGA PE=1 SV=1	RRAGA	5	1.88707	0.0185056	1.7327
BEN domain-containing protein 3 OS=Homo sapiens OX=9606 GN=BEND3 PE=1 SV=1	BEND3	4	1.85467	0.00341613	2.46647
Hydroxyacyl-coenzyme A dehydrogenase, mitochondrial OS=Homo sapiens OX=9606 GN=HADH PE=1 SV=3	HADH	2	1.84587	0.029893	1.52443
Zinc finger MYM-type protein 1 OS=Homo sapiens OX=9606 GN=ZMYM1 PE=1 SV=1	ZMYM1	3	1.8404	0.00567767	2.24583
Damage-control phosphatase ARMT1 OS=Homo sapiens OX=9606 GN=ARMT1 PE=1 SV=1	ARMT1	3	1.83423	0.0109188	1.96183
Pleiotropic regulator 1 OS=Homo sapiens OX=9606 GN=PLRG1 PE=1 SV=1	PLRG1	3	1.82773	0.0242127	1.61596
Aprataxin OS=Homo sapiens OX=9606 GN=APTX PE=1 SV=2	APTX	3	1.82543	0.000473678	3.32452
[truncated: 1,532 more rows]

## Sheet: 2 min 1.5fold enriched NSM2
Description	protein_name	# Peptides (by Search Engine): Sequest HT	Log2FC nSMase2-APEX2_2min	p value nSMase2-APEX2_2min	-log10(pvalue)
[truncated: 827 more rows]

[truncated: 1 more sheets: 5 min 1.5fold enriched NSM2]
